# Supplementary material for: Far-Red Light-Induced Azolla filiculoides Symbiosis Sexual Reproduction: Responsive Transcripts of Symbiont Nostoc azollae Encode Transporters Whilst Those of the Fern Relate to the Angiosperm Floral Transition
Source: Front Plant Sci. 2021 Aug 11;12:693039. doi: 10.3389/fpls.2021.693039 (PMC8386757; doi:10.3389/fpls.2021.693039)
Supplement: Supplementary file 3 [file Table_4.xlsx]

## Sheet: A.filiculoides nucleus
A.filiculoides gene Azfivs1	baseMean	log2FoldChange	padj	Mercator 4 annotation 2019
Azfi_s0064.g035669	14.9735	-6.70312	0.00401889	'not assigned.unknown'	' no hits & (original description: no original description)'	35.2 'not assigned.not annotated' 'azfi_s0064.g035669' ' no hits & (original description: none)' T
Azfi_s0609.g079163	324.079	-0.975275	0.0793056	#N/A	#N/A	35.2 'not assigned.not annotated' 'azfi_s0609.g079163' ' no hits & (original description: none)' T
Azfi_s0027.g023655	77.6299	2.11786	0.0668947	'transport.unspecified cations'	'(gnl|cdd|36555 : 211.0) no description available & (at4g10310 : 188.0) encodes a sodium transporter (HKT1) expressed in xylem parenchyma cells. Mutants over-accumulate sodium in shoot tissue and have increased sodium in the xylem sap and reduced sodium in phloem sap and roots.; high-affinity K+ transporter 1 (HKT1); CONTAINS InterPro DOMAIN/s: Potassium transport protein, high-affinity (InterPro…	24.2.20 'Solute transport.carrier-mediated transport.potassium/sodium cation transporter (HKT)' 'azfi_s0027.g023655' 'potassium/sodium cation transporter (HKT) (original description: none)' T
Azfi_s0013.g013156	69.3955	2.00767	0.000381027	'transport.unspecified cations'	'(at3g20660 : 360.0) organic cation/carnitine transporter4 (4-Oct); FUNCTIONS IN: carbohydrate transmembrane transporter activity, sugar:hydrogen symporter activity; INVOLVED IN: transport, transmembrane transport; LOCATED IN: chloroplast thylakoid membrane, membrane; EXPRESSED IN: 13 plant structures; EXPRESSED DURING: 6 growth stages; CONTAINS InterPro DOMAIN/s: Sugar transporter, conserved sit…	24.2.2.3.2 'Solute transport.carrier-mediated transport.MFS superfamily.OCT family.organic cation transporter (OCT)' 'azfi_s0013.g013156' 'organic cation transporter (OCT) (original description: none)' T
Azfi_s0037.g025852	165.271	1.8668	0.012984	'transport.sulphate'	'(at4g08620 : 532.0) Encodes a sulfate transporter. Contains STAS domain. Expressed in roots and guard cells. Up-regulated by sulfur deficiency.; sulphate transporter 1;1 (SULTR1;1); FUNCTIONS IN: sulfate transmembrane transporter activity; INVOLVED IN: sulfate transport, selenate transport; LOCATED IN: integral to membrane, chloroplast, membrane; EXPRESSED IN: root; CONTAINS InterPro DOMAIN/s: S…	24.2.3.1.1 'Solute transport.carrier-mediated transport.APC superfamily.SulP family.sulfate transporter (SULTR)' 'azfi_s0037.g025852' 'sulfate transporter (SULTR) (original description: none)' T
Azfi_s0003.g007433	70.0462	1.728	0.00949426	'transport.sulphate'	'(at1g22150 : 643.0) sulfate transporter Sultr1;3; sulfate transporter 1;3 (SULTR1;3); FUNCTIONS IN: sulfate transmembrane transporter activity; INVOLVED IN: sulfate transport, transport, transmembrane transport; LOCATED IN: integral to membrane, membrane; EXPRESSED IN: petal, leaf whorl, sperm cell, flower, pollen tube; EXPRESSED DURING: 4 anthesis, petal differentiation and expansion stage; CON…	24.2.3.1.1 'Solute transport.carrier-mediated transport.APC superfamily.SulP family.sulfate transporter (SULTR)' 'azfi_s0003.g007433' 'sulfate transporter (SULTR) (original description: none)' T
Azfi_s0621.g079593	9.85075	4.91979	0.0686207	'transport.peptides and oligopeptides'	'(at3g27020 : 729.0) Arabidopsis thaliana metal-nicotianamine transporter YSL6; YELLOW STRIPE like 6 (YSL6); FUNCTIONS IN: oligopeptide transporter activity; INVOLVED IN: oligopeptide transport, transmembrane transport; LOCATED IN: plasma membrane; EXPRESSED IN: 25 plant structures; EXPRESSED DURING: 15 growth stages; CONTAINS InterPro DOMAIN/s: Oligopeptide transporter OPT superfamily (InterPro:…	24.2.10.1 'Solute transport.carrier-mediated transport.OPT family.iron chelator transporter (YSL)' 'azfi_s0621.g079593' 'iron chelator transporter (YSL) (original description: none)' T
Azfi_s0049.g030884	137.191	4.68463	7.58424e-07	'transport.p- and v-ATPases'	'(gnl|cdd|35426 : 873.0) no description available & (at5g62670 : 871.0) H(+)-ATPase 11 (HA11); FUNCTIONS IN: ATPase activity; INVOLVED IN: cation transport, metabolic process, ATP biosynthetic process; LOCATED IN: plasma membrane, membrane; EXPRESSED IN: 26 plant structures; EXPRESSED DURING: 14 growth stages; CONTAINS InterPro DOMAIN/s: ATPase, P-type, ATPase-associated domain (InterPro:IPR00825…	24.1.2.3.1 'Solute transport.primary active transport.P-type ATPase superfamily.P3 family.P3A-type proton-translocating ATPase (AHA)' 'azfi_s0049.g030884' 'P3A-type proton-translocating ATPase (AHA) (original description: none)' T
Azfi_s0043.g027017	7005.8	1.30221	0.0694155	'transport.metal'	'(at3g17630 : 536.0) member of Putative Na+/H+ antiporter family; cation/H+ exchanger 19 (CHX19); FUNCTIONS IN: monovalent cation:hydrogen antiporter activity, sodium:hydrogen antiporter activity; INVOLVED IN: cation transport; LOCATED IN: integral to membrane; EXPRESSED IN: 23 plant structures; EXPRESSED DURING: 12 growth stages; CONTAINS InterPro DOMAIN/s: Cation/H+ exchanger (InterPro:IPR00615…	24.2.8.2.1 'Solute transport.carrier-mediated transport.CPA superfamily.CPA-2 family.proton:monovalent cation antiporter (CHX)' 'azfi_s0043.g027017' 'proton:monovalent cation antiporter (CHX) (original description: none)' T
Azfi_s0213.g058289	95.104	3.82353	3.26284e-06	'transport.amino acids'	'(at5g02180 : 179.0) Transmembrane amino acid transporter family protein; FUNCTIONS IN: amino acid transmembrane transporter activity; INVOLVED IN: amino acid transport; LOCATED IN: chloroplast, membrane; EXPRESSED IN: 18 plant structures; EXPRESSED DURING: 12 growth stages; CONTAINS InterPro DOMAIN/s: Amino acid transporter, transmembrane (InterPro:IPR013057); BEST Arabidopsis thaliana protein m…	35.1 'not assigned.annotated' 'azfi_s0213.g058289' 'Amino acid transporter AVT1D OS=Arabidopsis thaliana (sp|q8gys4|avt1d_arath : 179.0)' T
Azfi_s0007.g010784	134.754	1.80678	0.0167834	'transport.amino acids'	'(gnl|cdd|36451 : 455.0) no description available & (at5g01180 : 283.0) Encodes a dipeptide transporter expressed in pollen and ovules during early seed development. GFP-tagged PTR5 localizes to the plasma membrane.; peptide transporter 5 (PTR5); CONTAINS InterPro DOMAIN/s: PTR2 family proton/oligopeptide symporter, conserved site (InterPro:IPR018456), Oligopeptide transporter (InterPro:IPR000109…	24.2.2.9 'Solute transport.carrier-mediated transport.MFS superfamily.anion transporter (NRT1/PTR)' 'azfi_s0007.g010784' 'anion transporter (NRT1/PTR) (original description: none)' T
Azfi_s0037.g025977	286.469	-1.4934	0.0317297	'transport.amino acids'	'(at5g40780 : 457.0) Encodes LHT1 (lysine histidine transporter), a high-affinity transporter for cellular amino acid uptake in both root epidermis and leaf mesophyll.; lysine histidine transporter 1; FUNCTIONS IN: amino acid transmembrane transporter activity; INVOLVED IN: amino acid transport, response to karrikin, amino acid import; LOCATED IN: plasma membrane, membrane; EXPRESSED IN: 22 plant…	24.2.3.4.2 'Solute transport.carrier-mediated transport.APC superfamily.AAAP family.amino acid transporter (LHT)' 'azfi_s0037.g025977' 'amino acid transporter (LHT) (original description: none)' T
Azfi_s0038.g026266	173.278	10.1185	0.0857162	'transport.ABC transporters and multidrug resistance systems'	(at1g17840 : 604.0) Encodes a plasma membrane-localized ATP-binding cassette transporter, that is required for cutin transport to the extracellular matrix.; white-brown complex homolog protein 11 (WBC11); FUNCTIONS IN: ATPase activity, coupled to transmembrane movement of substances, fatty acid transporter activity; INVOLVED IN: cutin transport, fatty acid transport; LOCATED IN: plasma membrane, …	35.1 'not assigned.annotated' 'azfi_s0038.g026266' 'ABC transporter G family member 11 OS=Arabidopsis thaliana (sp|q8rxn0|ab11g_arath : 604.0)' T
Azfi_s0120.g046757	86.9853	2.8068	0.00019446	'transport.ABC transporters and multidrug resistance systems'	'(gnl|cdd|35284 : 509.0) no description available & (at1g53270 : 452.0) ABC-2 type transporter family protein; FUNCTIONS IN: ATPase activity, coupled to transmembrane movement of substances; LOCATED IN: membrane; EXPRESSED IN: root; CONTAINS InterPro DOMAIN/s: ATPase, AAA+ type, core (InterPro:IPR003593), ABC transporter-like (InterPro:IPR003439), ABC-2 type transporter (InterPro:IPR013525), ABC …	24.1.3.2.2 'Solute transport.primary active transport.ABC superfamily.ABC2 family.subfamily ABCG transporter' 'azfi_s0120.g046757' 'subfamily ABCG transporter (original description: none)' T
Azfi_s0098.g043944	418.21	2.14659	0.00389022	'transport.ABC transporters and multidrug resistance systems'	'(q5z9s8|pdr12_orysa : 1731.0) Pleiotropic drug resistance protein 12 - Oryza sativa (Rice) & (at1g59870 : 1681.0) ATP binding cassette transporter. Localized to the plasma membrane in uninfected cells. In infected leaves, the protein concentrated at infection sites. Contributes to nonhost resistance to inappropriate pathogens that enter by direct penetration in a salicylic acid├▒dependent manner…	24.1.3.2.2 'Solute transport.primary active transport.ABC superfamily.ABC2 family.subfamily ABCG transporter' 'azfi_s0098.g043944' 'subfamily ABCG transporter (original description: none)' T
Azfi_s0049.g030807	520.16	1.47539	0.059804	'transport.ABC transporters and multidrug resistance systems'	'(at1g17840 : 635.0) Encodes a plasma membrane-localized ATP-binding cassette transporter, that is required for cutin transport to the extracellular matrix.; white-brown complex homolog protein 11 (WBC11); FUNCTIONS IN: ATPase activity, coupled to transmembrane movement of substances, fatty acid transporter activity; INVOLVED IN: cutin transport, fatty acid transport; LOCATED IN: plasma membrane,…	24.1.3.2.2 'Solute transport.primary active transport.ABC superfamily.ABC2 family.subfamily ABCG transporter' 'azfi_s0049.g030807' 'subfamily ABCG transporter (original description: none)' T
Azfi_s0001.g000738	228.564	2.30881	0.00054698	'stress.biotic'	'(gnl|cdd|29557 : 238.0) no description available & (gnl|cdd|39939 : 185.0) no description available & (at3g54420 : 167.0) encodes an EP3 chitinase that is expressed during somatic embryogenesis in 'nursing' cells surrounding the embryos but not in embryos themselves. The gene is also expressed in mature pollen and growing pollen tubes until they enter the receptive synergid, but not in endosperm…	35.1 'not assigned.annotated' 'azfi_s0001.g000738' 'Endochitinase EP3 OS=Arabidopsis thaliana (sp|q9m2u5|chi5_arath : 167.0)' T
Azfi_s0001.g000750	1147.02	1.33256	0.00130458	'stress.biotic'	'(gnl|cdd|29557 : 246.0) no description available & (gnl|cdd|39939 : 201.0) no description available & (at3g54420 : 168.0) encodes an EP3 chitinase that is expressed during somatic embryogenesis in 'nursing' cells surrounding the embryos but not in embryos themselves. The gene is also expressed in mature pollen and growing pollen tubes until they enter the receptive synergid, but not in endosperm…	35.1 'not assigned.annotated' 'azfi_s0001.g000750' 'Endochitinase EP3 OS=Arabidopsis thaliana (sp|q9m2u5|chi5_arath : 168.0)' T
Azfi_s0007.g010574	1197.92	1.01881	0.0150452	'stress.biotic'	'(gnl|cdd|47535 : 251.0) no description available & (at5g24620 : 239.0) Pathogenesis-related thaumatin superfamily protein; INVOLVED IN: response to other organism; EXPRESSED IN: 22 plant structures; EXPRESSED DURING: 13 growth stages; CONTAINS InterPro DOMAIN/s: Thaumatin, pathogenesis-related (InterPro:IPR001938); BEST Arabidopsis thaliana protein match is: Pathogenesis-related thaumatin superf…	35.1 'not assigned.annotated' 'azfi_s0007.g010574' 'no description available(sp|q9ff29|pr5k_arath : 230.0)' T
Azfi_s0001.g000752	58.1085	-1.96908	0.0666857	'stress.biotic'	'(gnl|cdd|29557 : 194.0) no description available & (gnl|cdd|39939 : 162.0) no description available & (at3g54420 : 137.0) encodes an EP3 chitinase that is expressed during somatic embryogenesis in 'nursing' cells surrounding the embryos but not in embryos themselves. The gene is also expressed in mature pollen and growing pollen tubes until they enter the receptive synergid, but not in endosperm…	35.1 'not assigned.annotated' 'azfi_s0001.g000752' 'Endochitinase EP3 OS=Arabidopsis thaliana (sp|q9m2u5|chi5_arath : 137.0)' T
Azfi_s0001.g000743	172.184	-2.40488	0.00247461	'stress.biotic'	'(gnl|cdd|29557 : 228.0) no description available & (gnl|cdd|39939 : 192.0) no description available & (at3g54420 : 157.0) encodes an EP3 chitinase that is expressed during somatic embryogenesis in 'nursing' cells surrounding the embryos but not in embryos themselves. The gene is also expressed in mature pollen and growing pollen tubes until they enter the receptive synergid, but not in endosperm…	35.1 'not assigned.annotated' 'azfi_s0001.g000743' 'Endochitinase 1 OS=Theobroma cacao (sp|q41596|chi1_thecc : 164.0)' T
Azfi_s0007.g010957	48.7036	5.85928	3.0088e-05	'stress.abiotic.unspecified'	'(at3g62020 : 82.0) germin-like protein (GLP10); germin-like protein 10 (GLP10); FUNCTIONS IN: manganese ion binding, nutrient reservoir activity; INVOLVED IN: biological_process unknown; LOCATED IN: cell wall, plant-type cell wall; EXPRESSED IN: 19 plant structures; EXPRESSED DURING: 10 growth stages; CONTAINS InterPro DOMAIN/s: Cupin, RmlC-type (InterPro:IPR011051), Cupin 1 (InterPro:IPR006045)…	35.1 'not assigned.annotated' 'azfi_s0007.g010957' 'Germin-like protein 8-11 OS=Oryza sativa subsp. japonica (sp|q6yzy5|gl811_orysj : 82.8)' T
Azfi_s0113.g045932	732.369	1.43955	7.19672e-05	'stress.abiotic.heat'	'(gnl|cdd|36269 : 137.0) no description available & (at4g30350 : 120.0) Double Clp-N motif-containing P-loop nucleoside triphosphate hydrolases superfamily protein; BEST Arabidopsis thaliana protein match is: Double Clp-N motif-containing P-loop nucleoside triphosphate hydrolases superfamily protein (TAIR:AT5G57710.1); Has 16030 Blast hits to 14793 proteins in 2754 species: Archae - 27; Bacteria …	35.1 'not assigned.annotated' 'azfi_s0113.g045932' 'Protein SMAX1-LIKE 2 OS=Arabidopsis thaliana (sp|q9m0c5|smxl2_arath : 120.0)' T
Azfi_s0050.g031061	911.91	0.995939	0.0129032	'stress.abiotic.heat'	'(at4g02100 : 204.0) Heat shock protein DnaJ with tetratricopeptide repeat; FUNCTIONS IN: binding, heat shock protein binding; INVOLVED IN: protein folding; LOCATED IN: cellular_component unknown; EXPRESSED IN: leaf; CONTAINS InterPro DOMAIN/s: Tetratricopeptide-like helical (InterPro:IPR011990), Heat shock protein DnaJ, N-terminal (InterPro:IPR001623); BEST Arabidopsis thaliana protein match is:…	35.2 'not assigned.not annotated' 'azfi_s0050.g031061' ' no hits & (original description: none)' T
Azfi_s0073.g037087	507.521	-1.05822	0.0264532	'stress.abiotic.heat'	'(at2g04030 : 749.0) Encodes a chloroplast-targeted 90-kDa heat shock protein located in the stroma involved in red-light mediated deetiolation response. Mutants are resistant to chlorate, have elongated hypocotyls in light, and affect the expression of NR2, CAB, and RBCS but NOT NR1 and NiR.; CR88; FUNCTIONS IN: ATP binding; INVOLVED IN: in 7 processes; LOCATED IN: mitochondrion, chloroplast str…	19.1.6.1 'Protein homeostasis.protein quality control.Hsp90 chaperone system.chaperone (Hsp90)' 'azfi_s0073.g037087' 'chaperone (Hsp90) (original description: none)' T
Azfi_s0001.g000855	223.465	8.20262	1.44365e-10	'stress.abiotic.drought/salt'	'(at1g47980 : 262.0) unknown protein; FUNCTIONS IN: molecular_function unknown; INVOLVED IN: biological_process unknown; LOCATED IN: endomembrane system; EXPRESSED IN: 6 plant structures; EXPRESSED DURING: 4 anthesis, F mature embryo stage, petal differentiation and expansion stage, E expanded cotyledon stage; BEST Arabidopsis thaliana protein match is: unknown protein (TAIR:AT3G62730.1); Has 169…	35.1 'not assigned.annotated' 'azfi_s0001.g000855' 'Desiccation-related protein PCC13-62 OS=Craterostigma plantagineum (sp|p22242|drpe_crapl : 236.0)' T
Azfi_s0003.g008071	214.246	7.47613	0.000151022	'stress.abiotic.drought/salt'	'(at1g47980 : 244.0) unknown protein; FUNCTIONS IN: molecular_function unknown; INVOLVED IN: biological_process unknown; LOCATED IN: endomembrane system; EXPRESSED IN: 6 plant structures; EXPRESSED DURING: 4 anthesis, F mature embryo stage, petal differentiation and expansion stage, E expanded cotyledon stage; BEST Arabidopsis thaliana protein match is: unknown protein (TAIR:AT3G62730.1); Has 169…	35.1 'not assigned.annotated' 'azfi_s0003.g008071' 'Desiccation-related protein PCC13-62 OS=Craterostigma plantagineum (sp|p22242|drpe_crapl : 225.0)' T
Azfi_s1162.g098549	4967.34	1.09586	0.0948593	'stress.abiotic.cold'	'(gnl|cdd|29388 : 299.0) no description available & (p22195|per1_arahy : 185.0) Cationic peroxidase 1 precursor (EC 1.11.1.7) (PNPC1) - Arachis hypogaea (Peanut) & (at1g05260 : 182.0) Encodes a cold-inducible cationic peroxidase that is involved in the stress response. In response to low temperature, RCI3 transcripts accumulate in the aerial part and in roots of etiolated seedlings but only in ro…	35.1 'not assigned.annotated' 'azfi_s1162.g098549' 'Peroxidase 5 OS=Vitis vinifera (sp|a7qeu4|per5_vitvi : 191.0)' T
Azfi_s0007.g010700	465.233	0.919243	0.0822036	'stress.abiotic'	'(at5g62100 : 164.0) A member of Arabidopsis BAG (Bcl-2-associated athanogene) proteins, plant homologs of mammalian regulators of apoptosis. Plant BAG proteins are multi-functional and remarkably similar to their animal counterparts, as they regulate apoptotic-like processes ranging from pathogen attack, to abiotic stress, to plant development.; BCL-2-associated athanogene 2 (BAG2); INVOLVED IN:…	19.1.5.5 'Protein homeostasis.protein quality control.cytosolic Hsp70 chaperone system.nucleotide exchange factor (BAG)' 'azfi_s0007.g010700' 'nucleotide exchange factor (BAG) (original description: none)' T
Azfi_s0102.g044514	688.036	-1.8773	0.00300796	'stress.abiotic'	'(at1g73680 : 703.0) Encodes an alpha dioxygenase. Recombinant protein catalyzes the conversion of a wide range of fatty acids into 2(R)-hydroperoxy derivatives.; alpha dioxygenase (ALPHA DOX2); CONTAINS InterPro DOMAIN/s: Haem peroxidase (InterPro:IPR010255), Haem peroxidase, animal (InterPro:IPR002007); BEST Arabidopsis thaliana protein match is: Peroxidase superfamily protein (TAIR:AT3G01420.1…	5.7.3.4.1 'Lipid metabolism.lipid degradation.fatty acid degradation.alpha-oxidation.alpha dioxygenase' 'azfi_s0102.g044514' 'alpha dioxygenase (original description: none)' T
Azfi_s0011.g012725	126.931	-1.4714	0.0641458	'stress'	'(at4g12400 : 707.0) stress-inducible protein, putative; FUNCTIONS IN: binding; INVOLVED IN: response to high light intensity, response to hydrogen peroxide, response to heat, response to stress; LOCATED IN: cellular_component unknown; EXPRESSED IN: 18 plant structures; EXPRESSED DURING: 7 growth stages; CONTAINS InterPro DOMAIN/s: Heat shock chaperonin-binding (InterPro:IPR006636), Tetratricopep…	35.1 'not assigned.annotated' 'azfi_s0011.g012725' 'Hsp70-Hsp90 organizing protein 3 OS=Arabidopsis thaliana (sp|q9sth1|hsop3_arath : 707.0)' T
Azfi_s0585.g078526	64.4501	5.97735	0.0186434	'signalling.receptor kinases.wheat LRK10 like'	'(gnl|cdd|36401 : 351.0) no description available & (at1g25390 : 317.0) Protein kinase superfamily protein; FUNCTIONS IN: kinase activity; INVOLVED IN: protein amino acid phosphorylation; LOCATED IN: plasma membrane; EXPRESSED IN: 23 plant structures; EXPRESSED DURING: 13 growth stages; CONTAINS InterPro DOMAIN/s: Protein kinase, ATP binding site (InterPro:IPR017441), Protein kinase, catalytic do…	18.4.1.20 'Protein modification.phosphorylation.TKL protein kinase superfamily.protein kinase (LRK10-1-like)' 'azfi_s0585.g078526' 'protein kinase (LRK10-1-like) (original description: none)' T
Azfi_s1324.g101452	12.8453	4.34043	0.0781607	'signalling.receptor kinases.wheat LRK10 like'	'(gnl|cdd|36401 : 345.0) no description available & (at2g23450 : 313.0) Protein kinase superfamily protein; FUNCTIONS IN: kinase activity; INVOLVED IN: protein amino acid phosphorylation; LOCATED IN: cellular_component unknown; EXPRESSED IN: 21 plant structures; EXPRESSED DURING: 11 growth stages; CONTAINS InterPro DOMAIN/s: Protein kinase, ATP binding site (InterPro:IPR017441), Protein kinase, c…	18.4.1.20 'Protein modification.phosphorylation.TKL protein kinase superfamily.protein kinase (LRK10-1-like)' 'azfi_s1324.g101452' 'protein kinase (LRK10-1-like) (original description: none)' T
Azfi_s0009.g011684	66.1678	-1.93123	0.0465	'signalling.receptor kinases.leucine rich repeat X'	'(at2g26330 : 243.0) Homologous to receptor protein kinases. Involved in specification of organs originating from the shoot apical meristem. Contains a cytoplasmic protein kinase catalytic domain, a transmembrane region, and an extracellular leucine-rich repeat. ER has been identified as a quantitative trait locus for transpiration efficiency by influencing epidermal and mesophyll development, st…	50.2.7 'Enzyme classification.EC_2 transferases.EC_2.7 transferase transferring phosphorus-containing group' 'azfi_s0009.g011684' 'LRR receptor-like serine/threonine-protein kinase ERECTA OS=Arabidopsis thaliana (sp|q42371|erect_arath : 243.0) & Enzyme classification.EC_2 transferases.EC_2.7 transferase transferring phosphorus-containing group(50.2.7 : 165.1) (original description: none)' T
Azfi_s0020.g015346	142.517	6.88159	0.0018097	'signalling.receptor kinases.leucine rich repeat III'	'(at1g48480 : 299.0) Arabidopsis thaliana receptor-like protein kinase (RKL1) gene; receptor-like kinase 1 (RKL1); FUNCTIONS IN: protein serine/threonine kinase activity, kinase activity, ATP binding; INVOLVED IN: transmembrane receptor protein tyrosine kinase signaling pathway, protein amino acid phosphorylation; LOCATED IN: plasma membrane; EXPRESSED IN: 23 plant structures; EXPRESSED DURING: 1…	50.2.7 'Enzyme classification.EC_2 transferases.EC_2.7 transferase transferring phosphorus-containing group' 'azfi_s0020.g015346' 'Probable inactive receptor kinase At1g48480 OS=Arabidopsis thaliana (sp|q9lp77|y1848_arath : 299.0) & Enzyme classification.EC_2 transferases.EC_2.7 transferase transferring phosphorus-containing group(50.2.7 : 73.4) (original description: none)' T
Azfi_s0220.g058664	66.8551	1.85049	0.00354139	'signalling.receptor kinases.leucine rich repeat I'	'(at5g16900 : 147.0) Leucine-rich repeat protein kinase family protein; FUNCTIONS IN: kinase activity; INVOLVED IN: protein amino acid phosphorylation; LOCATED IN: endomembrane system; EXPRESSED IN: embryo, leaf whorl, sperm cell, sepal, root; EXPRESSED DURING: petal differentiation and expansion stage, D bilateral stage; CONTAINS InterPro DOMAIN/s: Protein kinase, ATP binding site (InterPro:IPR0…	35.1 'not assigned.annotated' 'azfi_s0220.g058664' 'Probable LRR receptor-like serine/threonine-protein kinase At5g16900 OS=Arabidopsis thaliana (sp|c0lgt5|y5169_arath : 147.0)' T
Azfi_s0385.g067510	1526.28	1.43332	0.0153383	'signalling.receptor kinases.extensin'	'(at3g58690 : 464.0) Protein kinase superfamily protein; FUNCTIONS IN: kinase activity; INVOLVED IN: protein amino acid phosphorylation; LOCATED IN: plasma membrane; EXPRESSED IN: 23 plant structures; EXPRESSED DURING: 13 growth stages; CONTAINS InterPro DOMAIN/s: Protein kinase, ATP binding site (InterPro:IPR017441), Serine/threonine-protein kinase domain (InterPro:IPR002290), Serine/threonine-p…	18.4.1.18 'Protein modification.phosphorylation.TKL protein kinase superfamily.protein kinase (Extensin)' 'azfi_s0385.g067510' 'protein kinase (Extensin) (original description: none)' T
Azfi_s0005.g009082	56.9552	3.03655	0.000398207	'signalling.receptor kinases.crinkly like'	'(gnl|cdd|36401 : 359.0) no description available & (at3g55950 : 299.0) CRINKLY4 related 3 (CCR3); FUNCTIONS IN: kinase activity; INVOLVED IN: protein amino acid phosphorylation; LOCATED IN: endomembrane system; EXPRESSED IN: 23 plant structures; EXPRESSED DURING: 10 growth stages; CONTAINS InterPro DOMAIN/s: Protein kinase, ATP binding site (InterPro:IPR017441), Regulator of chromosome condensat…	18.4.1.26 'Protein modification.phosphorylation.TKL protein kinase superfamily.protein kinase (Crinkly-like)' 'azfi_s0005.g009082' 'protein kinase (Crinkly-like) (original description: none)' T
Azfi_s0173.g055851	64.7064	1.50124	0.0889276	'signalling.phosphinositides.phosphatidylinositol-4-phosphate 5-kinase'	'(gnl|cdd|35450 : 187.0) no description available & (at3g09920 : 178.0) phosphatidyl inositol monophosphate 5 kinase (PIP5K9); FUNCTIONS IN: 1-phosphatidylinositol-4-phosphate 5-kinase activity, phosphatidylinositol phosphate kinase activity, ATP binding; INVOLVED IN: carbohydrate metabolic process, cellular amino acid metabolic process; LOCATED IN: cytosol, nucleus, membrane; EXPRESSED IN: 22 pl…	27.5.2.4 'Multi-process regulation.phosphoinositide lipid regulatory system.phosphatidylinositol 4/5-phosphate.phosphatidylinositol 4/5-phosphate kinase (PIP5K)' 'azfi_s0173.g055851' 'phosphatidylinositol 4/5-phosphate kinase (PIP5K) (original description: none)' T
Azfi_s1757.g106498	277.805	1.77816	0.00502239	'signalling.in sugar and nutrient physiology'	'(gnl|cdd|68252 : 197.0) no description available & (at1g35140 : 167.0) At1g35140 (At1g35140/T32G9_32) mRNA, complete cds; PHOSPHATE-INDUCED 1 (PHI-1); CONTAINS InterPro DOMAIN/s: Phosphate-induced protein 1 (InterPro:IPR006766); BEST Arabidopsis thaliana protein match is: Phosphate-responsive 1 family protein (TAIR:AT4G08950.1); Has 400 Blast hits to 400 proteins in 24 species: Archae - 0; Bacte…	35.1 'not assigned.annotated' 'azfi_s1757.g106498' 'Protein EXORDIUM-like 1 OS=Arabidopsis thaliana (sp|q9c6e4|exol1_arath : 167.0)' T
Azfi_s0007.g011047	1868.28	1.76889	0.000683806	'signalling.in sugar and nutrient physiology'	'(gnl|cdd|68252 : 282.0) no description available & (at5g64260 : 212.0) EXORDIUM like 2 (EXL2); FUNCTIONS IN: molecular_function unknown; INVOLVED IN: biological_process unknown; LOCATED IN: cell wall, plant-type cell wall; EXPRESSED IN: 23 plant structures; EXPRESSED DURING: 13 growth stages; CONTAINS InterPro DOMAIN/s: Phosphate-induced protein 1 (InterPro:IPR006766); BEST Arabidopsis thaliana …	35.1 'not assigned.annotated' 'azfi_s0007.g011047' 'Protein EXORDIUM-like 2 OS=Arabidopsis thaliana (sp|q9fe06|exol2_arath : 212.0)' T
Azfi_s0477.g073036	185.927	1.54575	0.00949426	'signalling.in sugar and nutrient physiology'	'(gnl|cdd|68252 : 302.0) no description available & (at1g35140 : 225.0) At1g35140 (At1g35140/T32G9_32) mRNA, complete cds; PHOSPHATE-INDUCED 1 (PHI-1); CONTAINS InterPro DOMAIN/s: Phosphate-induced protein 1 (InterPro:IPR006766); BEST Arabidopsis thaliana protein match is: Phosphate-responsive 1 family protein (TAIR:AT4G08950.1); Has 400 Blast hits to 400 proteins in 24 species: Archae - 0; Bacte…	35.1 'not assigned.annotated' 'azfi_s0477.g073036' 'Protein EXORDIUM-like 1 OS=Arabidopsis thaliana (sp|q9c6e4|exol1_arath : 225.0)' T
Azfi_s0069.g036555	121.288	3.59961	0.000116072	'secondary metabolism.wax'	(at1g67730 : 308.0) Encodes one of the two Arabidopsis homologues to YBR159w encoding a S. cerevisiae beta-ketoacyl reductase (KCR), which catalyzes the first reduction during VLCFA (very long chain fatty acids, >18 carbon) elongation: KCR1 (At1g67730), KCR2 (At1g24470). Complementation of the yeast ybr159Delta mutant demonstrated that the two KCR proteins are divergent and that only AtKCR1 can r…	5.1.6.1.2 'Lipid metabolism.fatty acid biosynthesis.endoplasmic reticulum-localized fatty acid elongase (FAE) system.fatty acid elongation complex.3-ketoacyl-CoA reductase (KCR)' 'azfi_s0069.g036555' '3-ketoacyl-CoA reductase (KCR) (original description: none)' T
Azfi_s0251.g060300	182.6	-1.7811	0.057029	'secondary metabolism.wax'	'(at5g57800 : 360.0) encodes a transmembrane protein with similarity to the sterol desaturase family at the N-terminus and to the short-chain dehydrogenase/reductase family at the C-terminus. Mutant analyses indicate this protein is involved in cuticle membrane and wax biosynthesis.; ECERIFERUM 3 (CER3); FUNCTIONS IN: oxidoreductase activity, binding, iron ion binding, catalytic activity; INVOLVE…	35.1 'not assigned.annotated' 'azfi_s0251.g060300' 'no description available(sp|b8bhf1|glo15_orysi : 409.0)' T
Azfi_s0003.g007496	15.795	3.49422	0.00407373	'secondary metabolism.sulfur-containing.glucosinolates.synthesis.aliphatic.CYP83A1 phenylacetaldoxime monooxygenase'	'(gnl|cdd|35378 : 271.0) no description available & (gnl|cdd|84486 : 203.0) no description available & (at5g07990 : 178.0) Required for flavonoid 3' hydroxylase activity.; TRANSPARENT TESTA 7 (TT7); CONTAINS InterPro DOMAIN/s: Cytochrome P450 (InterPro:IPR001128), Cytochrome P450, E-class, group I (InterPro:IPR002401), Cytochrome P450, conserved site (InterPro:IPR017972); BEST Arabidopsis thalian…	50.1.13 'Enzyme classification.EC_1 oxidoreductases.EC_1.14 oxidoreductase acting on paired donor with incorporation or reduction of molecular oxygen' 'azfi_s0003.g007496' 'Enzyme classification.EC_1 oxidoreductases.EC_1.14 oxidoreductase acting on paired donor with incorporation or reduction of molecular oxygen(50.1.13 : 199.1) & Cytochrome P450 750A1 OS=Pinus taeda (sp|q50ek4|c75a1_pinta : 188.…
Azfi_s0129.g048995	13.1493	3.82283	0.0943505	'secondary metabolism.simple phenols'	'(gnl|cdd|36477 : 234.0) no description available & (at1g18140 : 227.0) putative laccase, a member of laccase family of genes (with 17 members in Arabidopsis).; laccase 1 (LAC1); FUNCTIONS IN: laccase activity; INVOLVED IN: oxidation reduction, lignin catabolic process; LOCATED IN: endomembrane system, apoplast; EXPRESSED IN: 12 plant structures; EXPRESSED DURING: 6 growth stages; CONTAINS InterP…	50.1.10 'Enzyme classification.EC_1 oxidoreductases.EC_1.10 oxidoreductase acting on diphenol or related substance as donor' 'azfi_s0129.g048995' 'Laccase-1 OS=Arabidopsis thaliana (sp|q9lms3|lac1_arath : 227.0) & Enzyme classification.EC_1 oxidoreductases.EC_1.10 oxidoreductase acting on diphenol or related substance as donor(50.1.10 : 157.4) (original description: none)' T
Azfi_s0096.g043679	419.957	2.34114	0.000710779	'secondary metabolism.phenylpropanoids.lignin biosynthesis.PAL'	'(p45729|pal3_petcr : 895.0) Phenylalanine ammonia-lyase 3 (EC 4.3.1.5) - Petroselinum crispum (Parsley) (Petroselinum hortense) & (at3g10340 : 872.0) Encodes PAL4, a putative a phenylalanine ammonia-lyase. Arabidopsis has four PALs: AT2G37040 (PAL1), AT3G53260 (PAL2), AT5G04230 (PAL3) and AT3G10340 (PAL4).; phenylalanine ammonia-lyase 4 (PAL4); FUNCTIONS IN: ammonia-lyase activity, catalytic act…	9.2.1.1.1 'Secondary metabolism.phenolics.p-coumaroyl-CoA biosynthesis.phenylalanine ammonia lyase activity.phenylalanine ammonia lyase (PAL)' 'azfi_s0096.g043679' 'phenylalanine ammonia lyase (PAL) (original description: none)' T
Azfi_s0005.g009338	455.468	1.80811	0.0041249	'secondary metabolism.phenylpropanoids.lignin biosynthesis.HCT'	'(at5g48930 : 464.0) At5g48930 has been shown to encode for the hydroxycinnamoyl-Coenzyme A shikimate/quinate hydroxycinnamoyltransferase (HCT) both synthesizing and catabolizing the hydroxycinnamoylesters (coumaroyl/caffeoyl shikimate and quinate) involved in the phenylpropanoid pathway. Influence on the accumulation of flavonoids which in turn inhibit auxin transport and reduce plant growth.; h…	50.2.3 'Enzyme classification.EC_2 transferases.EC_2.3 acyltransferase' 'azfi_s0005.g009338' 'Shikimate O-hydroxycinnamoyltransferase OS=Nicotiana tabacum (sp|q8gsm7|hst_tobac : 474.0) & Enzyme classification.EC_2 transferases.EC_2.3 acyltransferase(50.2.3 : 51.2) (original description: none)' T
Azfi_s0167.g054536	1354.48	1.23247	0.00388349	'secondary metabolism.phenylpropanoids.lignin biosynthesis.CCoAOMT'	(q43237|camt_vitvi : 295.0) Caffeoyl-CoA O-methyltransferase (EC 2.1.1.104) (Trans-caffeoyl-CoA 3-O-methyltransferase) (CCOAMT) (CCOAOMT) - Vitis vinifera (Grape) & (at4g34050 : 293.0) caffeoyl coenzyme A O-methyltransferase 1 (CCoAOMT1); FUNCTIONS IN: caffeoyl-CoA O-methyltransferase activity; INVOLVED IN: coumarin biosynthetic process, response to cadmium ion; LOCATED IN: cytosol; EXPRESSED IN:…	21.6.1.4 'Cell wall organisation.lignin.monolignol biosynthesis.caffeoyl-CoA 3-O-methyltransferase (CCoA-OMT)' 'azfi_s0167.g054536' 'caffeoyl-CoA 3-O-methyltransferase (CCoA-OMT) (original description: none)' T
Azfi_s0165.g054336	43.878	3.77824	0.000494687	'secondary metabolism.phenylpropanoids.lignin biosynthesis.CAD'	'(gnl|cdd|35246 : 428.0) no description available & (q9zrf1|mtdh_fraan : 415.0) Probable mannitol dehydrogenase (EC 1.1.1.255) (NAD-dependent mannitol dehydrogenase) - Fragaria ananassa (Strawberry) & (at4g39330 : 395.0) cinnamyl alcohol dehydrogenase 9 (CAD9); FUNCTIONS IN: oxidoreductase activity, zinc ion binding; INVOLVED IN: oxidation reduction; LOCATED IN: apoplast; EXPRESSED IN: 25 plant s…	50.1.1 'Enzyme classification.EC_1 oxidoreductases.EC_1.1 oxidoreductase acting on CH-OH group of donor' 'azfi_s0165.g054336' 'Enzyme classification.EC_1 oxidoreductases.EC_1.1 oxidoreductase acting on CH-OH group of donor(50.1.1 : 529.2) & Probable mannitol dehydrogenase OS=Fragaria ananassa (sp|q9zrf1|mtdh_fraan : 415.0) (original description: none)' T
Azfi_s0114.g046013	237.038	5.55466	0.0495839	'secondary metabolism.phenylpropanoids.lignin biosynthesis.4CL'	'(p31684|4cl1_soltu : 644.0) 4-coumarate--CoA ligase 1 (EC 6.2.1.12) (4CL 1) (4-coumaroyl-CoA synthase 1) - Solanum tuberosum (Potato) & (at1g51680 : 610.0) encodes an isoform of 4-coumarate:CoA ligase (4CL), which is involved in the last step of the general phenylpropanoid pathway. In addition to 4-coumarate, it also converts ferulate. The catalytic efficiency was in the following (descending) o…	7.8.1.1 'Coenzyme metabolism.prenylquinone biosynthesis.4-hydroxybenzoate biosynthesis.p-coumarate:CoA ligase' 'azfi_s0114.g046013' 'p-coumarate:CoA ligase (original description: none)' T
Azfi_s0003.g007625	2329.43	1.6505	0.0225072	'secondary metabolism.phenylpropanoids.lignin biosynthesis.4CL'	'(p14912|4cl1_petcr : 567.0) 4-coumarate--CoA ligase 1 (EC 6.2.1.12) (4CL 1) (4-coumaroyl-CoA synthase 1) - Petroselinum crispum (Parsley) (Petroselinum hortense) & (at1g65060 : 563.0) encodes an isoform of 4-coumarate:CoA ligase (4CL), which is involved in the last step of the general phenylpropanoid pathway. mRNA levels are not induced in response to wounding or to fungal infection by P. parasi…	7.8.1.1 'Coenzyme metabolism.prenylquinone biosynthesis.4-hydroxybenzoate biosynthesis.p-coumarate:CoA ligase' 'azfi_s0003.g007625' 'p-coumarate:CoA ligase (original description: none)' T
Azfi_s0096.g043772	89.5171	8.76262	0.0432255	'secondary metabolism.phenylpropanoids'	'(at1g68540 : 382.0) NAD(P)-binding Rossmann-fold superfamily protein; FUNCTIONS IN: coenzyme binding, oxidoreductase activity, binding, catalytic activity; INVOLVED IN: cellular metabolic process, metabolic process; LOCATED IN: cellular_component unknown; EXPRESSED IN: 21 plant structures; EXPRESSED DURING: 13 growth stages; CONTAINS InterPro DOMAIN/s: NAD-dependent epimerase/dehydratase (InterP…	21.8.1.5 'Cell wall organisation.sporopollenin.biosynthesis.tetraketide alpha-pyrone reductase (TKPR)' 'azfi_s0096.g043772' 'tetraketide alpha-pyrone reductase (TKPR) (original description: none)' T
Azfi_s0027.g023677	166.481	7.20924	0.000441283	'secondary metabolism.phenylpropanoids'	'(at1g62940 : 536.0) encodes an acyl-CoA synthetase, has in vitro activity towards medium- to long-chain fatty acids and their hydroxylated derivatives. Expressed in the tapetum. Involved in pollen wall exine formation. Null mutants were devoid of pollen grains at anther maturity and were completely male sterile.; acyl-CoA synthetase 5 (ACOS5); CONTAINS InterPro DOMAIN/s: AMP-dependent synthetase…	35.1 'not assigned.annotated' 'azfi_s0027.g023677' '4-coumarate--CoA ligase-like 1 OS=Arabidopsis thaliana (sp|q9lq12|4cll1_arath : 536.0)' T
Azfi_s0464.g072360	62.6467	-2.01974	0.0241774	'secondary metabolism.phenylpropanoids'	'(gnl|cdd|36391 : 502.0) no description available & (at4g05160 : 468.0) Encodes a peroxisomal protein involved in the activation of fatty acids through esterification with CoA. At4g05160 preferentially activates fatty acids with medium chain length (C6:0 and C7:0) as well as even-numbered long-chain fatty acids (C14:0, C16:0 and C18:0). At4g05160 was also able to catalyze the conversion of OPC-6:…	35.1 'not assigned.annotated' 'azfi_s0464.g072360' '4-coumarate--CoA ligase-like 7 OS=Arabidopsis thaliana (sp|q9m0x9|4cll7_arath : 468.0)' T
Azfi_s0050.g030960	147.4	6.62576	0.00316051	'secondary metabolism.N misc.alkaloid-like'	'(at3g59530 : 209.0) Calcium-dependent phosphotriesterase superfamily protein; FUNCTIONS IN: strictosidine synthase activity; INVOLVED IN: alkaloid biosynthetic process, pollen exine formation; LOCATED IN: endomembrane system; EXPRESSED IN: 12 plant structures; EXPRESSED DURING: 6 growth stages; CONTAINS InterPro DOMAIN/s: Strictosidine synthase, conserved region (InterPro:IPR018119), Strictosidi…	50.4.3 'Enzyme classification.EC_4 lyases.EC_4.3 carbon-nitrogen lyase' 'azfi_s0050.g030960' 'Protein STRICTOSIDINE SYNTHASE-LIKE 13 OS=Arabidopsis thaliana (sp|q9m1b4|ssl13_arath : 209.0) & Enzyme classification.EC_4 lyases.EC_4.3 carbon-nitrogen lyase(50.4.3 : 149.8) (original description: none)' T
Azfi_s0076.g037860	37.3674	6.56113	8.32219e-05	'secondary metabolism.N misc.alkaloid-like'	'(at3g51430 : 243.0) Although this enzyme is predicted to encode a strictosidine synthase (SS), it lacks a conserved catalytic glutamate residue found in active SS enzymes and it is not expected to have SS activity.; YELLOW-LEAF-SPECIFIC GENE 2 (YLS2); CONTAINS InterPro DOMAIN/s: Strictosidine synthase (InterPro:IPR004141), Strictosidine synthase, conserved region (InterPro:IPR018119), Six-bladed…	50.4.3 'Enzyme classification.EC_4 lyases.EC_4.3 carbon-nitrogen lyase' 'azfi_s0076.g037860' 'Protein STRICTOSIDINE SYNTHASE-LIKE 5 OS=Arabidopsis thaliana (sp|q9caz7|ssl5_arath : 243.0) & Enzyme classification.EC_4 lyases.EC_4.3 carbon-nitrogen lyase(50.4.3 : 110.5) (original description: none)' T
Azfi_s0030.g024275	68.3315	4.20738	9.16416e-05	'secondary metabolism.flavonoids.flavonols'	'(at3g60290 : 107.0) 2-oxoglutarate (2OG) and Fe(II)-dependent oxygenase superfamily protein; FUNCTIONS IN: oxidoreductase activity, acting on paired donors, with incorporation or reduction of molecular oxygen, 2-oxoglutarate as one donor, and incorporation of one atom each of oxygen into both donors, oxidoreductase activity; INVOLVED IN: response to karrikin, biosynthetic process; LOCATED IN: ce…	35.1 'not assigned.annotated' 'azfi_s0030.g024275' 'no description available(sp|g9m9m2|f6h13_ipoba : 96.7)' T
Azfi_s0034.g025435	60.61	7.92221	0.0519849	'secondary metabolism.flavonoids.dihydroflavonols.dihydroflavonol 4-reductase'	(gnl|cdd|36715 : 361.0) no description available & (at4g35420 : 333.0) Encodes DRL1 (Dihydroflavonol 4-reductase-like1), a closely related homolog of the rice anther-specific gene OsDFR2. DRL1 may be involved in a metabolic pathway essential for pollen wall development and male fertility. Mutant plants have impaired pollen formation and seed production.; dihydroflavonol 4-reductase-like1 (DRL1); …	21.8.1.5 'Cell wall organisation.sporopollenin.biosynthesis.tetraketide alpha-pyrone reductase (TKPR)' 'azfi_s0034.g025435' 'tetraketide alpha-pyrone reductase (TKPR) (original description: none)' T
Azfi_s0035.g025620	69.0896	-4.47719	3.0088e-05	'secondary metabolism.flavonoids.dihydroflavonols.dihydroflavonol 4-reductase'	'(gnl|cdd|36715 : 341.0) no description available & (p51110|dfra_vitvi : 278.0) Dihydroflavonol-4-reductase (EC 1.1.1.219) (DFR) (Dihydrokaempferol 4-reductase) - Vitis vinifera (Grape) & (at5g42800 : 276.0) dihydroflavonol reductase. Catalyzes the conversion of dihydroquercetin to leucocyanidin in the biosynthesis of anthocyanins.; dihydroflavonol 4-reductase (DFR); CONTAINS InterPro DOMAIN/s: N…	35.1 'not assigned.annotated' 'azfi_s0035.g025620' 'Bifunctional dihydroflavonol 4-reductase/flavanone 4-reductase OS=Pyrus communis (sp|q84kp0|dfra_pyrco : 283.0)' T
Azfi_s0068.g036262	73.922	3.73108	0.000149822	'secondary metabolism.flavonoids.chalcones.naringenin-chalcone synthase'	'(p51082|chsb_pea : 521.0) Chalcone synthase 1B (EC 2.3.1.74) (Naringenin-chalcone synthase 1B) - Pisum sativum (Garden pea) & (at5g13930 : 517.0) Encodes chalcone synthase (CHS), a key enzyme involved in the biosynthesis of flavonoids. Required for the accumulation of purple anthocyanins in leaves and stems. Also involved in the regulation of auxin transport and the modulation of root gravitropi…	9.2.2.1.1.1 'Secondary metabolism.phenolics.flavonoid biosynthesis.chalcones.chalcone synthase activity.chalcone synthase (CHS)' 'azfi_s0068.g036262' 'chalcone synthase (original description: none)' T
Azfi_s0168.g054633	3824.07	1.35517	0.00319026	'secondary metabolism.flavonoids.chalcones.naringenin-chalcone synthase'	'(p30080|chs6_soybn : 621.0) Chalcone synthase 6 (EC 2.3.1.74) (Naringenin-chalcone synthase 6) - Glycine max (Soybean) & (at5g13930 : 602.0) Encodes chalcone synthase (CHS), a key enzyme involved in the biosynthesis of flavonoids. Required for the accumulation of purple anthocyanins in leaves and stems. Also involved in the regulation of auxin transport and the modulation of root gravitropism.; …	9.2.2.1.1.1 'Secondary metabolism.phenolics.flavonoid biosynthesis.chalcones.chalcone synthase activity.chalcone synthase (CHS)' 'azfi_s0168.g054633' 'chalcone synthase (original description: none)' T
Azfi_s0007.g011026	2279.92	7.70023	9.90991e-05	'secondary metabolism.flavonoids.chalcones'	'(at1g02050 : 475.0) LESS ADHESIVE POLLEN 6 (LAP6); FUNCTIONS IN: transferase activity, transferring acyl groups other than amino-acyl groups, catalytic activity, acyltransferase activity; INVOLVED IN: phenylpropanoid biosynthetic process, pollen exine formation; EXPRESSED IN: 11 plant structures; EXPRESSED DURING: 6 growth stages; CONTAINS InterPro DOMAIN/s: Chalcone/stilbene synthase, N-termina…	50.2.3 'Enzyme classification.EC_2 transferases.EC_2.3 acyltransferase' 'azfi_s0007.g011026' 'Type III polyketide synthase A OS=Arabidopsis thaliana (sp|o23674|pksa_arath : 475.0) & Enzyme classification.EC_2 transferases.EC_2.3 acyltransferase(50.2.3 : 336.8) (original description: none)' T
Azfi_s0030.g024267	84.9661	2.93113	5.0657e-05	'secondary metabolism.flavonoids.anthocyanins'	'(gnl|cdd|35365 : 255.0) no description available & (at2g36690 : 221.0) 2-oxoglutarate (2OG) and Fe(II)-dependent oxygenase superfamily protein; FUNCTIONS IN: oxidoreductase activity, acting on paired donors, with incorporation or reduction of molecular oxygen, 2-oxoglutarate as one donor, and incorporation of one atom each of oxygen into both donors, oxidoreductase activity; INVOLVED IN: biosynt…	50.1.13 'Enzyme classification.EC_1 oxidoreductases.EC_1.14 oxidoreductase acting on paired donor with incorporation or reduction of molecular oxygen' 'azfi_s0030.g024267' 'no description available(sp|g9m9m1|f6h12_ipoba : 206.0) & Enzyme classification.EC_1 oxidoreductases.EC_1.14 oxidoreductase acting on paired donor with incorporation or reduction of molecular oxygen(50.1.13 : 134.4) (original …
Azfi_s0250.g060244	648.741	1.36888	0.0423222	'RNA.regulation of transcription.WRKY domain transcription factor family'	'(at1g29280 : 122.0) member of WRKY Transcription Factor; Group II-e; WRKY DNA-binding protein 65 (WRKY65); FUNCTIONS IN: sequence-specific DNA binding transcription factor activity; INVOLVED IN: regulation of transcription, DNA-dependent, regulation of transcription; EXPRESSED IN: 8 plant structures; EXPRESSED DURING: LP.06 six leaves visible, LP.04 four leaves visible, 4 anthesis; CONTAINS Inte…	15.5.22 'RNA biosynthesis.transcriptional regulation.transcription factor (WRKY)' 'azfi_s0250.g060244' 'transcription factor (WRKY) (original description: none)' T
Azfi_s0018.g014952	371.574	4.57868	0.06578	'RNA.regulation of transcription.unclassified'	'(at3g18490 : 214.0) Eukaryotic aspartyl protease family protein; FUNCTIONS IN: aspartic-type endopeptidase activity; INVOLVED IN: proteolysis; EXPRESSED IN: 22 plant structures; EXPRESSED DURING: 14 growth stages; CONTAINS InterPro DOMAIN/s: Peptidase aspartic (InterPro:IPR021109), Peptidase aspartic, catalytic (InterPro:IPR009007), Peptidase A1 (InterPro:IPR001461), Peptidase aspartic, active s…	19.4.3.1 'Protein homeostasis.proteolysis.aspartic-type peptidase activities.A1-class protease (Pepsin)' 'azfi_s0018.g014952' 'pepsin-type protease (original description: none)' T
Azfi_s0123.g048435	6299.85	1.44873	0.00734766	'RNA.regulation of transcription.unclassified'	'(at3g18490 : 337.0) Eukaryotic aspartyl protease family protein; FUNCTIONS IN: aspartic-type endopeptidase activity; INVOLVED IN: proteolysis; EXPRESSED IN: 22 plant structures; EXPRESSED DURING: 14 growth stages; CONTAINS InterPro DOMAIN/s: Peptidase aspartic (InterPro:IPR021109), Peptidase aspartic, catalytic (InterPro:IPR009007), Peptidase A1 (InterPro:IPR001461), Peptidase aspartic, active s…	19.4.3.1 'Protein homeostasis.proteolysis.aspartic-type peptidase activities.A1-class protease (Pepsin)' 'azfi_s0123.g048435' 'pepsin-type protease (original description: none)' T
Azfi_s0570.g077848	322.24	1.21846	0.0495815	'RNA.regulation of transcription.unclassified'	'(at3g25700 : 244.0) Eukaryotic aspartyl protease family protein; FUNCTIONS IN: aspartic-type endopeptidase activity; INVOLVED IN: proteolysis; CONTAINS InterPro DOMAIN/s: Peptidase aspartic (InterPro:IPR021109), Peptidase aspartic, catalytic (InterPro:IPR009007), Peptidase A1 (InterPro:IPR001461); BEST Arabidopsis thaliana protein match is: Eukaryotic aspartyl protease family protein (TAIR:AT2G4…	19.4.3.1 'Protein homeostasis.proteolysis.aspartic-type peptidase activities.A1-class protease (Pepsin)' 'azfi_s0570.g077848' 'pepsin-type protease (original description: none)' T
Azfi_s0749.g085079	400.521	1.10268	0.0329899	'RNA.regulation of transcription.unclassified'	'(at1g32540 : 158.0) Encodes a protein with 3 plant-specific zinc finger domains that acts as a positive regulator of cell death.; lsd one like 1 (LOL1); FUNCTIONS IN: DNA binding; INVOLVED IN: induction of apoptosis; EXPRESSED IN: 21 plant structures; EXPRESSED DURING: 13 growth stages; CONTAINS InterPro DOMAIN/s: Zinc finger, LSD1-type (InterPro:IPR005735); BEST Arabidopsis thaliana protein mat…	27.2.1 'Multi-process regulation.Programmed Cell Death (PCD) system.PCD regulatory protein (LSD/LOL)' 'azfi_s0749.g085079' 'LSD/LOL programmed cell death regulator protein (original description: none)' T
Azfi_s0008.g011277	274.524	-0.926335	0.0948593	'RNA.regulation of transcription.unclassified'	'(at4g32720 : 144.0) Encodes AtLa1, a member of the highly abundant phosphoprotein La proteins. Predominantly localized to the nucleoplasm and was also detected in the nucleolar cavity. Has RNA binding activity. Required for normal ribosome biogenesis and embryogenesis.; La protein 1 (La1); FUNCTIONS IN: RNA binding; INVOLVED IN: embryo development, ribosome biogenesis; LOCATED IN: nucleoplasm, c…	16.7.3 'RNA processing.RNA chaperone activities.RNA chaperone (LA)' 'azfi_s0008.g011277' 'RNA chaperone (LA) (original description: none)' T
Azfi_s0168.g054602	670.946	1.11506	0.0857162	'RNA.regulation of transcription.TCP transcription factor family'	'(gnl|cdd|67262 : 102.0) no description available & (at2g31070 : 96.7) TCP family protein involved in heterchronic regulation of leaf differentiation.; TCP domain protein 10 (TCP10); CONTAINS InterPro DOMAIN/s: Transcription factor, TCP (InterPro:IPR005333), Transcription factor TCP subgroup (InterPro:IPR017887); BEST Arabidopsis thaliana protein match is: TCP family transcription factor 4 (TAIR:…	15.5.19 'RNA biosynthesis.transcriptional regulation.transcription factor (TCP)' 'azfi_s0168.g054602' 'transcription factor (TCP) (original description: none)' T
Azfi_s0068.g036277	578.91	1.03318	0.0391941	'RNA.regulation of transcription.NIN-like bZIP-related family'	'(at1g64530 : 386.0) Plant regulator RWP-RK family protein; CONTAINS InterPro DOMAIN/s: Octicosapeptide/Phox/Bem1p (InterPro:IPR000270), Plant regulator RWP-RK (InterPro:IPR003035); BEST Arabidopsis thaliana protein match is: NIN like protein 7 (TAIR:AT4G24020.1); Has 703 Blast hits to 646 proteins in 50 species: Archae - 0; Bacteria - 2; Metazoa - 50; Fungi - 0; Plants - 585; Viruses - 0; Other …	15.5.6.2 'RNA biosynthesis.transcriptional regulation.NIN-like transcription factor superfamily.transcription factor (NLP)' 'azfi_s0068.g036277' 'transcription factor (NLP) (original description: none)' T
Azfi_s0015.g014012	165.421	1.98938	0.0264532	'RNA.regulation of transcription.NAC domain transcription factor family'	'(at1g61110 : 246.0) NAC domain containing protein 25 (NAC025); FUNCTIONS IN: sequence-specific DNA binding transcription factor activity; INVOLVED IN: multicellular organismal development, regulation of transcription; LOCATED IN: cellular_component unknown; EXPRESSED IN: 6 plant structures; EXPRESSED DURING: 4 anthesis, petal differentiation and expansion stage; CONTAINS InterPro DOMAIN/s: No ap…	15.5.17 'RNA biosynthesis.transcriptional regulation.transcription factor (NAC)' 'azfi_s0015.g014012' 'transcription factor (NAC) (original description: none)' T
Azfi_s0518.g075208	76.8809	1.92105	0.0225138	'RNA.regulation of transcription.NAC domain transcription factor family'	'(at1g61110 : 228.0) NAC domain containing protein 25 (NAC025); FUNCTIONS IN: sequence-specific DNA binding transcription factor activity; INVOLVED IN: multicellular organismal development, regulation of transcription; LOCATED IN: cellular_component unknown; EXPRESSED IN: 6 plant structures; EXPRESSED DURING: 4 anthesis, petal differentiation and expansion stage; CONTAINS InterPro DOMAIN/s: No ap…	15.5.17 'RNA biosynthesis.transcriptional regulation.transcription factor (NAC)' 'azfi_s0518.g075208' 'transcription factor (NAC) (original description: none)' T
Azfi_s0061.g035015	380.532	1.55708	0.00265559	'RNA.regulation of transcription.NAC domain transcription factor family'	'(at3g15510 : 266.0) Note of caution: not to be confused with another protein (AtNAC6 locus AT5G39610) which on occasion has also been referred to as AtNAC2.; NAC domain containing protein 2 (NAC2); FUNCTIONS IN: sequence-specific DNA binding transcription factor activity; INVOLVED IN: multicellular organismal development, regulation of transcription; LOCATED IN: cellular_component unknown; EXPRE…	15.5.17 'RNA biosynthesis.transcriptional regulation.transcription factor (NAC)' 'azfi_s0061.g035015' 'transcription factor (NAC) (original description: none)' T
Azfi_s0113.g045874	154.698	6.41286	0.00199001	'RNA.regulation of transcription.MYB domain transcription factor family'	'(at4g38620 : 236.0) Encodes a R2R3 MYB protein which is involved in the response to UV-B. It functions as a repressor of target gene expression. One of its target genes encodes cinnamate 4-hydroxylase; mutants accumulate sinapate esters in their leaves. MYB4 binds to its own promoter and represses its own expression. Nuclear localization of MYB4 depends on the action of the beta importin SAD2.; …	15.5.2.1 'RNA biosynthesis.transcriptional regulation.MYB transcription factor superfamily.transcription factor (MYB)' 'azfi_s0113.g045874' 'transcription factor (MYB) (original description: none)' T
Azfi_s0014.g013539	104.887	2.07334	0.0048189	'RNA.regulation of transcription.MYB domain transcription factor family'	'(at1g69560 : 172.0) Encodes LOF2 (LATERAL ORGAN FUSION2), a MYB-domain transcription factor expressed in organ boundaries. Functions in boundary specification, meristem initiation and maintenance, and organ patterning. Also see LOF1 (At1g26780).; myb domain protein 105 (MYB105); CONTAINS InterPro DOMAIN/s: SANT, DNA-binding (InterPro:IPR001005), Homeodomain-like (InterPro:IPR009057), Myb, DNA-bi…	15.5.2.1 'RNA biosynthesis.transcriptional regulation.MYB transcription factor superfamily.transcription factor (MYB)' 'azfi_s0014.g013539' 'transcription factor (MYB) (original description: none)' T
Azfi_s0004.g008455	103.033	1.92975	0.0028288	'RNA.regulation of transcription.MYB domain transcription factor family'	'(p93417|gam1_orysa : 179.0) Transcription factor GAMYB (OsGAMyb) - Oryza sativa (Rice) & (at5g06100 : 177.0) Encodes a member of the myb family of transcription factors (MYB33), contains Pfam profile: PF00249 myb DNA-binding domain. Double mutants with MYB65 are male sterile- anthers are small, pollen development is defective. Spatial expression appears to be under the control of miR159, contain…	15.5.2.1 'RNA biosynthesis.transcriptional regulation.MYB transcription factor superfamily.transcription factor (MYB)' 'azfi_s0004.g008455' 'transcription factor (MYB) (original description: none)' T
Azfi_s0437.g069951	501.624	1.22528	0.0343496	'RNA.regulation of transcription.MYB domain transcription factor family'	'(at1g01060 : 123.0) LHY encodes a myb-related putative transcription factor involved in circadian rhythm along with another myb transcription factor CCA1; LATE ELONGATED HYPOCOTYL (LHY); FUNCTIONS IN: DNA binding, sequence-specific DNA binding transcription factor activity; INVOLVED IN: in 11 processes; EXPRESSED IN: 22 plant structures; EXPRESSED DURING: 13 growth stages; BEST Arabidopsis thali…	15.5.2.2 'RNA biosynthesis.transcriptional regulation.MYB transcription factor superfamily.transcription factor (MYB-related)' 'azfi_s0437.g069951' 'transcription factor (MYB-related) (original description: none)' T
Azfi_s0009.g011773	2316.43	1.00606	0.0175143	'RNA.regulation of transcription.MYB domain transcription factor family'	'(at4g01680 : 105.0) Encodes a putative transcription factor (MYB55).; myb domain protein 55 (MYB55); CONTAINS InterPro DOMAIN/s: SANT, DNA-binding (InterPro:IPR001005), Homeodomain-like (InterPro:IPR009057), Myb, DNA-binding (InterPro:IPR014778), HTH transcriptional regulator, Myb-type, DNA-binding (InterPro:IPR017930), Homeodomain-related (InterPro:IPR012287), Myb transcription factor (InterPro…	35.1 'not assigned.annotated' 'azfi_s0009.g011773' 'Transcription factor MYB86 OS=Arabidopsis thaliana (sp|q8lph6|myb86_arath : 103.0)' T
Azfi_s0028.g024032	8.82173	7.21858	0.000916884	'RNA.regulation of transcription.MADS box transcription factor family'	(gnl|cdd|29020 : 119.0) no description available & (gnl|cdd|35238 : 95.1) no description available & (q2qw55|mad33_orysa : 84.0) MADS-box transcription factor 33 (OsMADS33) - Oryza sativa (Rice) & (at2g45660 : 83.2) Controls flowering and is required for CO to promote flowering. It acts downstream of FT. Overexpression of (SOC1) AGL20 suppresses not only the late flowering of plants that have fun…	15.5.14 'RNA biosynthesis.transcriptional regulation.transcription factor (MADS/AGL)' 'azfi_s0028.g024032' 'transcription factor (MADS/AGL) (original description: none)' T
Azfi_s0003.g007710	1777.72	2.82406	1.44365e-10	'RNA.regulation of transcription.MADS box transcription factor family'	'(gnl|cdd|29020 : 132.0) no description available & (q39685|cmb1_diaca : 126.0) MADS-box protein CMB1 - Dianthus caryophyllus (Carnation) (Clove pink) & (at2g45650 : 120.0) sequence suggests this encodes a MADS-box transcription factor; AGAMOUS-like 6 (AGL6); FUNCTIONS IN: DNA binding, sequence-specific DNA binding transcription factor activity; INVOLVED IN: vegetative to reproductive phase trans…	15.5.14 'RNA biosynthesis.transcriptional regulation.transcription factor (MADS/AGL)' 'azfi_s0003.g007710' 'transcription factor (MADS/AGL) (original description: none)' T
Azfi_s0704.g082655	294.058	1.63741	0.000857689	'RNA.regulation of transcription.MADS box transcription factor family'	'(q6eu39|mads6_orysa : 144.0) MADS-box transcription factor 6 (OsMADS6) - Oryza sativa (Rice) & (at1g24260 : 135.0) Member of the MADs box transcription factor family. SEP3 is redundant with SEP1 and 2. Flowers of SEP1/2/3 triple mutants show a conversion of petals and stamens to sepals.SEP3 forms heterotetrameric complexes with other MADS box family members and binds to the CArG box motif.; SEPA…	15.5.14 'RNA biosynthesis.transcriptional regulation.transcription factor (MADS/AGL)' 'azfi_s0704.g082655' 'transcription factor (MADS/AGL) (original description: none)' T
Azfi_s0116.g046403	126.885	-1.23816	0.0435949	'RNA.regulation of transcription.Histone acetyltransferases'	'(at5g64610 : 639.0) Encodes an enzyme with histone acetyltransferase activity. HAM1 primarily acetylate histone H4, but also display some ability to acetylate H3. Prior acetylation of lysine 5 on histone H4 reduces radioactive acetylation by either HAM1. HAM1 acetylates histone H4 lysine 5.; histone acetyltransferase of the MYST family 1 (HAM1); FUNCTIONS IN: histone acetyltransferase activity, …	12.3.1.2 'Chromatin organisation.histone modifications.histone acetylation.histone acetyltransferase (HAM/HAG5|6)' 'azfi_s0116.g046403' 'histone acetyltransferase (HAM/HAG5|6) (original description: none)' T
Azfi_s0049.g030818	553.992	1.22423	0.0100433	'RNA.regulation of transcription.HB,Homeobox transcription factor family'	(o04136|knap3_maldo : 238.0) Homeobox protein knotted-1-like 3 (KNAP3) - Malus domestica (Apple) (Malus sylvestris) & (at5g25220 : 234.0) A member of class II knotted1-like homeobox gene family (together with KNAT4 and KNAT5). Expressed in: hypocotyl-root boundary, anther-filament junction in flowers, ovule-funiculus and peduncle-silique boundaries, petioles and root. Light-regulated expression w…	15.5.3.4 'RNA biosynthesis.transcriptional regulation.Homeobox transcription factor superfamily.transcription factor (KNOX)' 'azfi_s0049.g030818' 'transcription factor (KNOX) (original description: none)' T
Azfi_s0006.g010296	1255.57	0.969239	0.0402538	'RNA.regulation of transcription.HB,Homeobox transcription factor family'	(at5g25220 : 193.0) A member of class II knotted1-like homeobox gene family (together with KNAT4 and KNAT5). Expressed in: hypocotyl-root boundary, anther-filament junction in flowers, ovule-funiculus and peduncle-silique boundaries, petioles and root. Light-regulated expression with differential response to red/far-red light. KNAT3 promoter activity showed cell-type specific pattern along longit…	15.5.3.4 'RNA biosynthesis.transcriptional regulation.Homeobox transcription factor superfamily.transcription factor (KNOX)' 'azfi_s0006.g010296' 'transcription factor (KNOX) (original description: none)' T
Azfi_s0182.g056462	10.315	-4.45862	0.0487068	'RNA.regulation of transcription.HB,Homeobox transcription factor family'	'(gnl|cdd|35704 : 87.1) no description available & (at4g40060 : 82.4) Encodes a homeodomain leucine zipper class I (HD-Zip I) protein.; homeobox protein 16 (HB16); FUNCTIONS IN: sequence-specific DNA binding, transcription activator activity, sequence-specific DNA binding transcription factor activity; INVOLVED IN: in 6 processes; LOCATED IN: nucleus; EXPRESSED IN: 23 plant structures; EXPRESSED …	15.5.3.1 'RNA biosynthesis.transcriptional regulation.Homeobox transcription factor superfamily.transcription factor (HD-ZIP I/II)' 'azfi_s0182.g056462' 'transcription factor (HD-ZIP I/II) (original description: none)' T
Azfi_s0254.g060439	647.782	-1.69362	0.0342126	'RNA.regulation of transcription.GRP'	'(p10979|grpa_maize : 134.0) Glycine-rich RNA-binding, abscisic acid-inducible protein - Zea mays (Maize) & (at2g21660 : 128.0) Encodes a small glycine-rich RNA binding protein that is part of a negative-feedback loop through which AtGRP7 regulates the circadian oscillations of its own transcript. Gene expression is induced by cold. GRP7 appears to promote stomatal opening and reduce tolerance un…	16.7.2 'RNA processing.RNA chaperone activities.RNA chaperone (RZ1|GR-RBP)' 'azfi_s0254.g060439' 'RNA chaperone (RZ1|GR-RBP) (original description: none)' T
Azfi_s0254.g060416	330.621	-1.29771	0.0281987	'RNA.regulation of transcription.Global transcription factor group'	'(at1g65440 : 1008.0) Related to yeast Spt6 protein, which functions as part of a protein complex in transcription initiation and also plays a role in chromatin structure / assembly.; global transcription factor group B1 (GTB1); FUNCTIONS IN: transcription elongation regulator activity, hydrolase activity, acting on ester bonds, RNA binding; INVOLVED IN: chromatin assembly or disassembly, transcr…	12.2.7 'Chromatin organisation.histone chaperone activities.histone chaperone (SPT6)' 'azfi_s0254.g060416' 'histone chaperone (SPT6) (original description: none)' T
Azfi_s0015.g013719	111.084	2.56523	0.00019604	'RNA.regulation of transcription.G2-like transcription factor family, GARP'	'(at1g25550 : 120.0) myb-like transcription factor family protein; CONTAINS InterPro DOMAIN/s: Homeodomain-like (InterPro:IPR009057), Myb, DNA-binding (InterPro:IPR014778), Myb-like DNA-binding domain, SHAQKYF class (InterPro:IPR006447), HTH transcriptional regulator, Myb-type, DNA-binding (InterPro:IPR017930), Homeodomain-related (InterPro:IPR012287); BEST Arabidopsis thaliana protein match is: …	15.5.2.3 'RNA biosynthesis.transcriptional regulation.MYB transcription factor superfamily.transcription factor (GARP)' 'azfi_s0015.g013719' 'G2-like GARP transcription factor (original description: none)' T
Azfi_s0112.g045798	66.3767	2.20253	0.000381027	'RNA.regulation of transcription.CCAAT box binding factor family, HAP2'	'(at3g20910 : 113.0) "nuclear factor Y, subunit A9" (NF-YA9); FUNCTIONS IN: sequence-specific DNA binding transcription factor activity, specific transcriptional repressor activity; INVOLVED IN: negative regulation of gene-specific transcription, regulation of transcription, DNA-dependent; LOCATED IN: CCAAT-binding factor complex, nucleus; EXPRESSED IN: 16 plant structures; EXPRESSED DURING: 9 gr…	15.5.51.1 'RNA biosynthesis.transcriptional regulation.NF-Y transcription factor complex.component NF-YA' 'azfi_s0112.g045798' 'component NF-YA of NF-Y transcription factor complex (original description: none)' T
Azfi_s0006.g009734	201.055	1.75485	3.0088e-05	'RNA.regulation of transcription.bZIP transcription factor family'	'(at2g35530 : 117.0) Encodes a G group bZIP transcription factor family member that can bind cis elements with an ACGT core, such as G-box, Hex, C-box and As-1. The protein is localized in the nucleus and can homodimerize and can heterodimerize with other G group members.; basic region/leucine zipper transcription factor 16 (bZIP16); CONTAINS InterPro DOMAIN/s: Basic-leucine zipper (bZIP) transcr…	15.5.4.1 'RNA biosynthesis.transcriptional regulation.bZIP transcription factor superfamily.transcription factor (bZIP)' 'azfi_s0006.g009734' 'transcription factor (bZIP) (original description: none)' T
Azfi_s0083.g038807	58.6893	5.74769	2.79569e-10	'RNA.regulation of transcription.bHLH,Basic Helix-Loop-Helix family'	'(at3g21330 : 90.9) basic helix-loop-helix (bHLH) DNA-binding superfamily protein; FUNCTIONS IN: DNA binding, sequence-specific DNA binding transcription factor activity; INVOLVED IN: regulation of transcription; LOCATED IN: nucleus; CONTAINS InterPro DOMAIN/s: Helix-loop-helix DNA-binding domain (InterPro:IPR001092), Helix-loop-helix DNA-binding (InterPro:IPR011598); BEST Arabidopsis thaliana pr…	15.5.32 'RNA biosynthesis.transcriptional regulation.transcription factor (bHLH)' 'azfi_s0083.g038807' 'transcription factor (bHLH) (original description: none)' T
Azfi_s0003.g007560	7.6491	5.27116	0.0113048	'RNA.regulation of transcription.bHLH,Basic Helix-Loop-Helix family'	'(at2g28160 : 95.9) Encodes a putative transcription factor that regulates iron uptake responses. mRNA is detected in the outer cell layers of the root and accumulates in response to iron deficiency. The expression of many iron-regulated genes is dependent on FIT1. It specifically regulates FRO2 at the level of mRNA accumulation and IRT1 at the level of protein accumulation.Similar to FER in toma…	15.5.32 'RNA biosynthesis.transcriptional regulation.transcription factor (bHLH)' 'azfi_s0003.g007560' 'transcription factor (bHLH) (original description: none)' T
Azfi_s0003.g007559	34.2467	3.49214	0.000183826	'RNA.regulation of transcription.bHLH,Basic Helix-Loop-Helix family'	'(at2g28160 : 87.8) Encodes a putative transcription factor that regulates iron uptake responses. mRNA is detected in the outer cell layers of the root and accumulates in response to iron deficiency. The expression of many iron-regulated genes is dependent on FIT1. It specifically regulates FRO2 at the level of mRNA accumulation and IRT1 at the level of protein accumulation.Similar to FER in toma…	15.5.32 'RNA biosynthesis.transcriptional regulation.transcription factor (bHLH)' 'azfi_s0003.g007559' 'transcription factor (bHLH) (original description: none)' T
Azfi_s0186.g056700	360.391	1.29668	0.00176948	'RNA.regulation of transcription.ARR'	'(at3g57040 : 121.0) response regulator ARR9, A two-component response regulator-like protein with a receiver domain with a conserved aspartate residue and a possible phosphorylation site and at the N-terminal half. Appears to interact with histidine kinase like genes ATHP3 and ATHP2; response regulator 9 (ARR9); CONTAINS InterPro DOMAIN/s: CheY-like (InterPro:IPR011006), Signal transduction resp…	11.4.2.5 'Phytohormone action.cytokinin.perception and signal transduction.A-type ARR response negative regulator' 'azfi_s0186.g056700' 'A-type cytokinin ARR response negative regulator (original description: none)' T
Azfi_s0096.g043715	30.9338	3.12855	0.000524169	'RNA.regulation of transcription.AP2/EREBP, APETALA2/Ethylene-responsive element binding protein family'	'(gnl|cdd|47695 : 106.0) no description available & (at1g75490 : 105.0) encodes a member of the DREB subfamily A-2 of ERF/AP2 transcription factor family. The protein contains one AP2 domain. There are eight members in this subfamily including DREB2A AND DREB2B that are involved in response to drought.; Integrase-type DNA-binding superfamily protein; CONTAINS InterPro DOMAIN/s: DNA-binding, integ…	15.5.7.2 'RNA biosynthesis.transcriptional regulation.AP2/ERF transcription factor superfamily.transcription factor (DREB)' 'azfi_s0096.g043715' 'transcription factor (DREB) (original description: none)' T
Azfi_s0065.g035852	10495.1	1.14097	0.0435949	'redox.thioredoxin'	'(at1g08570 : 140.0) Encodes a member of the thioredoxin family protein. Located in the chloroplast. Shows high activity towards the chloroplast 2-Cys peroxiredoxin A, and poor activity towards the chloroplast NADP-malate dehydrogenase.; atypical CYS HIS rich thioredoxin 4 (ACHT4); FUNCTIONS IN: oxidoreductase activity, acting on sulfur group of donors, disulfide as acceptor; INVOLVED IN: cell re…	10.5.7 'Redox homeostasis.chloroplast redox homeostasis.atypical thioredoxin (ACHT)' 'azfi_s0065.g035852' 'atypical thioredoxin (ACHT) (original description: none)' T
Azfi_s0006.g009576	86.4381	1.53665	0.0441702	'redox.peroxiredoxin.BAS1'	'(at5g06290 : 319.0) Encodes a 2-Cys peroxiredoxin (2-Cys PrxB) that contains two catalytic Cys residues.; 2-cysteine peroxiredoxin B (2-Cys Prx B); FUNCTIONS IN: peroxiredoxin activity, antioxidant activity; INVOLVED IN: response to cold, defense response to bacterium; LOCATED IN: apoplast, stromule, chloroplast stroma, chloroplast; EXPRESSED IN: 23 plant structures; EXPRESSED DURING: 13 growth …	10.5.3.1 'Redox homeostasis.chloroplast redox homeostasis.2-Cys peroxiredoxin activities.typical 2-Cys peroxiredoxin (2-CysPrx)' 'azfi_s0006.g009576' 'typical 2-Cys peroxiredoxin (2-CysPrx) (original description: none)' T
Azfi_s0390.g067700	17.1223	3.21477	0.0974934	'redox.ascorbate and glutathione.ascorbate'	'(at1g75270 : 123.0) dehydroascorbate reductase 2 (DHAR2); FUNCTIONS IN: glutathione binding, glutathione dehydrogenase (ascorbate) activity; INVOLVED IN: protein amino acid glutathionylation; LOCATED IN: plasma membrane; EXPRESSED IN: 25 plant structures; EXPRESSED DURING: 16 growth stages; CONTAINS InterPro DOMAIN/s: Thioredoxin fold (InterPro:IPR012335), Glutathione S-transferase, C-terminal-l…	10.4.1.3 'Redox homeostasis.hydrogen peroxide removal.ascorbate-glutathione cycle.dehydroascorbate reductase (DHAR)' 'azfi_s0390.g067700' 'dehydroascorbate reductase (DHAR) (original description: none)' T
Azfi_s0075.g037725	247.398	3.1154	0.000136477	'redox.ascorbate and glutathione'	'(at2g32720 : 171.0) member of Cytochromes b5; cytochrome B5 isoform B (CB5-B); CONTAINS InterPro DOMAIN/s: Cytochrome b5, heme-binding site (InterPro:IPR018506), Cytochrome b5 (InterPro:IPR001199); BEST Arabidopsis thaliana protein match is: cytochrome B5 isoform D (TAIR:AT5G48810.1); Has 4197 Blast hits to 4166 proteins in 470 species: Archae - 2; Bacteria - 26; Metazoa - 1028; Fungi - 1701; Pl…	21.9.1.7.1.3 'Cell wall organisation.cutin and suberin.cuticular lipid formation.alkane-forming pathway.CER1-CER3 alkane-forming complex.component Cyt-b5' 'azfi_s0075.g037725' 'component Cyt-b5 of CER1-CER3 alkane-forming complex (original description: none)' T
Azfi_s0002.g001658	2783.35	1.16863	0.0159216	'redox.ascorbate and glutathione'	'(gnl|cdd|36864 : 254.0) no description available & (gnl|cdd|48492 : 239.0) no description available & (at4g31870 : 233.0) Encodes glutathione peroxidase.; glutathione peroxidase 7 (GPX7); FUNCTIONS IN: glutathione peroxidase activity; INVOLVED IN: response to karrikin; LOCATED IN: chloroplast; EXPRESSED IN: 23 plant structures; EXPRESSED DURING: 13 growth stages; CONTAINS InterPro DOMAIN/s: Thio…	10.4.2 'Redox homeostasis.hydrogen peroxide removal.glutathione peroxidase' 'azfi_s0002.g001658' 'glutathione peroxidase (original description: none)' T
Azfi_s0076.g037824	170.729	-1.0567	0.0923309	'protein.synthesis.ribosome biogenesis.Assembly factors.GTPases'	'(at1g06720 : 497.0) P-loop containing nucleoside triphosphate hydrolases superfamily protein; FUNCTIONS IN: GTP binding, GTPase activity; INVOLVED IN: ribosome biogenesis; LOCATED IN: nucleus; EXPRESSED IN: 21 plant structures; EXPRESSED DURING: 13 growth stages; CONTAINS InterPro DOMAIN/s: AARP2CN (InterPro:IPR012948), Protein synthesis factor, GTP-binding (InterPro:IPR000795), Protein of unkno…	35.2 'not assigned.not annotated' 'azfi_s0076.g037824' ' no hits & (original description: none)' T
Azfi_s0110.g045478	744.811	1.04732	0.0543565	'protein.synthesis.initiation'	'(at5g38640 : 567.0) NagB/RpiA/CoA transferase-like superfamily protein; FUNCTIONS IN: GTP binding, translation initiation factor activity; INVOLVED IN: translational initiation, cellular metabolic process; LOCATED IN: eukaryotic translation initiation factor 2B complex; EXPRESSED IN: cultured cell; CONTAINS InterPro DOMAIN/s: Initiation factor 2B related (InterPro:IPR000649); BEST Arabidopsis th…	17.4.1.2.3.4 'Protein biosynthesis.translation initiation.Pre-Initiation Complex (PIC) module.eIF2 Met-tRNA binding factor activity.eIF2-GDP recycling complex (eIF2B).component eIF2B-delta' 'azfi_s0110.g045478' 'component eIF2B-delta of eIF2B eIF2-GDP recycling complex (original description: none)' T
Azfi_s0003.g007674	5.71166	6.53332	0.0310001	'protein.postranslational modification'	'(gnl|cdd|35825 : 658.0) no description available & (at4g14350 : 642.0) AGC (cAMP-dependent, cGMP-dependent and protein kinase C) kinase family protein; FUNCTIONS IN: protein kinase activity, kinase activity, ATP binding; INVOLVED IN: protein amino acid phosphorylation; LOCATED IN: cytosol, nucleus, plasma membrane, cytoplasm, phragmoplast; EXPRESSED IN: 23 plant structures; EXPRESSED DURING: 13 …	18.4.6.4 'Protein modification.phosphorylation.AGC protein kinase superfamily.protein kinase (AGC-VII/NDR)' 'azfi_s0003.g007674' 'protein kinase (AGC-VII/NDR) (original description: none)' T
Azfi_s0241.g059729	1152.01	2.21082	0.00019446	'protein.postranslational modification'	'(q75h77|sapka_orysa : 442.0) Serine/threonine-protein kinase SAPK10 (EC 2.7.11.1) (Osmotic stress/abscisic acid-activated protein kinase 10) - Oryza sativa (Rice) & (at4g33950 : 440.0) Encodes calcium-independent ABA-activated protein kinase, a member of SNF1-related protein kinases (SnRK2) whose activity is activated by ionic (salt) and non-ionic (mannitol) osmotic stress. Mutations disrupted A…	18.4.5.2 'Protein modification.phosphorylation.CAMK protein kinase superfamily.SNF1-related protein kinase (SnRK2)' 'azfi_s0241.g059729' 'SNF1-related protein kinase (SnRK2) (original description: none)' T
Azfi_s0096.g043774	190.86	2.14307	0.0116973	'protein.postranslational modification'	'(gnl|cdd|29142 : 228.0) no description available & (gnl|cdd|35419 : 214.0) no description available & (at4g26890 : 162.0) member of MEKK subfamily; mitogen-activated protein kinase kinase kinase 16 (MAPKKK16); FUNCTIONS IN: protein serine/threonine kinase activity, protein kinase activity, kinase activity, ATP binding; INVOLVED IN: protein amino acid phosphorylation; EXPRESSED IN: root, carpel; …	50.2.7 'Enzyme classification.EC_2 transferases.EC_2.7 transferase transferring phosphorus-containing group' 'azfi_s0096.g043774' 'Mitogen-activated protein kinase kinase kinase 18 OS=Arabidopsis thaliana (sp|q9zvp5|m3k18_arath : 157.0) & Enzyme classification.EC_2 transferases.EC_2.7 transferase transferring phosphorus-containing group(50.2.7 : 89.4) (original description: none)' T
Azfi_s0022.g015889	755.482	2.1322	0.00132219	'protein.postranslational modification'	'(gnl|cdd|36401 : 275.0) no description available & (at4g32300 : 244.0) S-domain-2 5 (SD2-5); FUNCTIONS IN: carbohydrate binding, protein kinase activity, kinase activity; INVOLVED IN: protein amino acid autophosphorylation; LOCATED IN: plasma membrane; EXPRESSED IN: 25 plant structures; EXPRESSED DURING: 15 growth stages; CONTAINS InterPro DOMAIN/s: Curculin-like (mannose-binding) lectin (InterP…	50.2.7 'Enzyme classification.EC_2 transferases.EC_2.7 transferase transferring phosphorus-containing group' 'azfi_s0022.g015889' 'G-type lectin S-receptor-like serine/threonine-protein kinase SD2-5 OS=Arabidopsis thaliana (sp|q8rwz5|sd25_arath : 244.0) & Enzyme classification.EC_2 transferases.EC_2.7 transferase transferring phosphorus-containing group(50.2.7 : 82.2) (original description: none)…
Azfi_s0222.g058772	694.75	1.46957	0.000346883	'protein.postranslational modification'	'(at1g01140 : 529.0) Encodes a CBL-interacting protein kinase with similarity to SOS2; CBL-interacting protein kinase 9 (CIPK9); FUNCTIONS IN: protein serine/threonine kinase activity, protein kinase activity, kinase activity, ATP binding; INVOLVED IN: in 6 processes; EXPRESSED IN: 23 plant structures; EXPRESSED DURING: 15 growth stages; CONTAINS InterPro DOMAIN/s: Protein kinase, ATP binding sit…	50.2.7 'Enzyme classification.EC_2 transferases.EC_2.7 transferase transferring phosphorus-containing group' 'azfi_s0222.g058772' 'CBL-interacting protein kinase 9 OS=Oryza sativa subsp. japonica (sp|q10sc8|cipk9_orysj : 533.0) & Enzyme classification.EC_2 transferases.EC_2.7 transferase transferring phosphorus-containing group(50.2.7 : 155.6) (original description: none)' T
Azfi_s0015.g013722	829.81	1.32485	0.000683806	'protein.postranslational modification'	'(q84ui5|mpk1_orysa : 531.0) Mitogen-activated protein kinase 1 (EC 2.7.11.24) (MAP kinase 1) (MAP kinase 6) (OsMAPK6) (OsSIPK) - Oryza sativa (Rice) & (at4g01370 : 499.0) Encodes a nuclear and cytoplasmically localized MAP kinase involved in mediating responses to pathogens. Its substrates include MKS1 and probably MAP65-1.The MAP65-1 interaction is involved in mediating cortical microtuble orga…	13.4.4.1.4 'Cell cycle organisation.cytokinesis.phragmoplast disassembly.NACK-PQR signalling pathway.MAP-kinase (NRK/MPK)' 'azfi_s0015.g013722' 'MAP-kinase (NRK/MPK) (original description: none)' T
Azfi_s0458.g071813	127.978	-2.50476	0.0827709	'protein.postranslational modification'	'(gnl|cdd|36401 : 311.0) no description available & (at4g32300 : 279.0) S-domain-2 5 (SD2-5); FUNCTIONS IN: carbohydrate binding, protein kinase activity, kinase activity; INVOLVED IN: protein amino acid autophosphorylation; LOCATED IN: plasma membrane; EXPRESSED IN: 25 plant structures; EXPRESSED DURING: 15 growth stages; CONTAINS InterPro DOMAIN/s: Curculin-like (mannose-binding) lectin (InterP…	50.2.7 'Enzyme classification.EC_2 transferases.EC_2.7 transferase transferring phosphorus-containing group' 'azfi_s0458.g071813' 'G-type lectin S-receptor-like serine/threonine-protein kinase SD2-5 OS=Arabidopsis thaliana (sp|q8rwz5|sd25_arath : 279.0) & Enzyme classification.EC_2 transferases.EC_2.7 transferase transferring phosphorus-containing group(50.2.7 : 104.7) (original description: none…
Azfi_s0028.g023973	67.5903	-2.93998	0.0234467	'protein.postranslational modification'	'(gnl|cdd|36401 : 131.0) no description available & (at1g61480 : 124.0) S-locus lectin protein kinase family protein; FUNCTIONS IN: in 6 functions; INVOLVED IN: protein amino acid phosphorylation, recognition of pollen; LOCATED IN: endomembrane system; EXPRESSED IN: root; CONTAINS InterPro DOMAIN/s: Curculin-like (mannose-binding) lectin (InterPro:IPR001480), Apple-like (InterPro:IPR003609), Prot…	50.2.7 'Enzyme classification.EC_2 transferases.EC_2.7 transferase transferring phosphorus-containing group' 'azfi_s0028.g023973' 'G-type lectin S-receptor-like serine/threonine-protein kinase At1g61480 OS=Arabidopsis thaliana (sp|o64771|y1148_arath : 124.0) & Enzyme classification.EC_2 transferases.EC_2.7 transferase transferring phosphorus-containing group(50.2.7 : 56.1) (original description: …
Azfi_s0385.g067521	22.7761	7.59663	0.000126955	'protein.degradation.ubiquitin.E3.RING'	'(at3g05200 : 81.6) Encodes a putative RING-H2 zinc finger protein ATL6 (ATL6).; ATL6; FUNCTIONS IN: zinc ion binding; INVOLVED IN: response to chitin; LOCATED IN: plasma membrane; EXPRESSED IN: 22 plant structures; EXPRESSED DURING: 12 growth stages; CONTAINS InterPro DOMAIN/s: Zinc finger, RING-type (InterPro:IPR001841), Zinc finger, C3HC4 RING-type (InterPro:IPR018957); BEST Arabidopsis thalia…	19.2.2.1.5.3.3 'Protein homeostasis.ubiquitin-proteasome system.ubiquitin-fold protein conjugation.ubiquitin conjugation (ubiquitylation).ubiquitin-ligase E3 activities.RING-domain E3 ligase activities.RING-H2-class E3 ligase' 'azfi_s0385.g067521' 'RING-H2-class E3 ligase (original description: none)' T
Azfi_s0075.g037603	1625.25	1.35982	0.0231054	'protein.degradation.ubiquitin.E3.RING'	'(at5g63970 : 319.0) Copine (Calcium-dependent phospholipid-binding protein) family; FUNCTIONS IN: zinc ion binding; INVOLVED IN: biological_process unknown; LOCATED IN: cellular_component unknown; EXPRESSED IN: 17 plant structures; EXPRESSED DURING: 7 growth stages; CONTAINS InterPro DOMAIN/s: Zinc finger, RING-type (InterPro:IPR001841), Copine (InterPro:IPR010734), von Willebrand factor, type A…	19.2.2.1.5.3.2 'Protein homeostasis.ubiquitin-proteasome system.ubiquitin-fold protein conjugation.ubiquitin conjugation (ubiquitylation).ubiquitin-ligase E3 activities.RING-domain E3 ligase activities.RING-HC-class E3 ligase' 'azfi_s0075.g037603' 'RING-HC-class E3 ligase (original description: none)' T
Azfi_s0144.g051592	81.0654	-2.05278	0.0974934	'protein.degradation.subtilases'	'(at3g14240 : 557.0) Subtilase family protein; FUNCTIONS IN: identical protein binding, serine-type endopeptidase activity; INVOLVED IN: proteolysis, negative regulation of catalytic activity; LOCATED IN: endomembrane system; EXPRESSED IN: 22 plant structures; EXPRESSED DURING: 13 growth stages; CONTAINS InterPro DOMAIN/s: Protease-associated PA (InterPro:IPR003137), Proteinase inhibitor, propept…	35.1 'not assigned.annotated' 'azfi_s0144.g051592' 'Subtilisin-like protease SBT1.5 OS=Arabidopsis thaliana (sp|q9lum3|sbt15_arath : 557.0)' T
Azfi_s0064.g035589	289.495	-5.42968	1.09792e-19	'protein.degradation.cysteine protease'	'(p25803|cysep_phavu : 279.0) Vignain precursor (EC 3.4.22.-) (Bean endopeptidase) (Cysteine proteinase EP-C1) - Phaseolus vulgaris (Kidney bean) (French bean) & (at1g47128 : 273.0) cysteine proteinase precursor-like protein/ dehydration stress-responsive gene (RD21); responsive to dehydration 21 (RD21); FUNCTIONS IN: cysteine-type endopeptidase activity, cysteine-type peptidase activity; INVOLVE…	50.3.4 'Enzyme classification.EC_3 hydrolases.EC_3.4 hydrolase acting on peptide bond (peptidase)' 'azfi_s0064.g035589' 'Vignain OS=Vigna mungo (sp|p12412|cysep_vigmu : 281.0) & Enzyme classification.EC_3 hydrolases.EC_3.4 hydrolase acting on peptide bond (peptidase)(50.3.4 : 227.7) (original description: none)' T
Azfi_s0237.g059586	792.898	7.99385	0.000116072	'protein.degradation.aspartate protease'	'(gnl|cdd|36553 : 227.0) no description available & (at2g03200 : 194.0) Eukaryotic aspartyl protease family protein; FUNCTIONS IN: aspartic-type endopeptidase activity; INVOLVED IN: proteolysis; LOCATED IN: endomembrane system; EXPRESSED IN: 10 plant structures; EXPRESSED DURING: 4 anthesis, C globular stage, petal differentiation and expansion stage; CONTAINS InterPro DOMAIN/s: Peptidase asparti…	19.4.3.1 'Protein homeostasis.proteolysis.aspartic-type peptidase activities.A1-class protease (Pepsin)' 'azfi_s0237.g059586' 'pepsin-type protease (original description: none)' T
Azfi_s0385.g067547	1399.14	6.63211	0.000864149	'protein.degradation.aspartate protease'	'(at2g03200 : 233.0) Eukaryotic aspartyl protease family protein; FUNCTIONS IN: aspartic-type endopeptidase activity; INVOLVED IN: proteolysis; LOCATED IN: endomembrane system; EXPRESSED IN: 10 plant structures; EXPRESSED DURING: 4 anthesis, C globular stage, petal differentiation and expansion stage; CONTAINS InterPro DOMAIN/s: Peptidase aspartic (InterPro:IPR021109), Peptidase aspartic, catalyt…	19.4.3.1 'Protein homeostasis.proteolysis.aspartic-type peptidase activities.A1-class protease (Pepsin)' 'azfi_s0385.g067547' 'pepsin-type protease (original description: none)' T
Azfi_s0111.g045589	623.589	1.15555	0.0423222	'protein.degradation'	'(gnl|cdd|37394 : 455.0) no description available & (at5g65760 : 425.0) Serine carboxypeptidase S28 family protein; FUNCTIONS IN: serine-type peptidase activity; INVOLVED IN: proteolysis; LOCATED IN: chloroplast, vacuole; EXPRESSED IN: 23 plant structures; EXPRESSED DURING: 13 growth stages; CONTAINS InterPro DOMAIN/s: Peptidase S28 (InterPro:IPR008758); BEST Arabidopsis thaliana protein match is…	19.4.2.7 'Protein homeostasis.proteolysis.serine-type peptidase activities.S28-class serine carboxypeptidase' 'azfi_s0111.g045589' 'S28-class serine carboxypeptidase (original description: none)' T
Azfi_s0081.g038652	495.113	-1.10797	0.0409894	'protein.degradation'	'(at1g76140 : 977.0) Prolyl oligopeptidase family protein; FUNCTIONS IN: serine-type peptidase activity, serine-type endopeptidase activity; INVOLVED IN: proteolysis; LOCATED IN: chloroplast; EXPRESSED IN: 24 plant structures; EXPRESSED DURING: 15 growth stages; CONTAINS InterPro DOMAIN/s: Peptidase S9, prolyl oligopeptidase, catalytic domain (InterPro:IPR001375), Peptidase S9A, oligopeptidase, N…	50.3.4 'Enzyme classification.EC_3 hydrolases.EC_3.4 hydrolase acting on peptide bond (peptidase)' 'azfi_s0081.g038652' 'Enzyme classification.EC_3 hydrolases.EC_3.4 hydrolase acting on peptide bond (peptidase)(50.3.4 : 903.6) (original description: none)' T
Azfi_s0001.g000124	277.855	-3.15969	8.02795e-09	'polyamine metabolism.degradation.polyamin oxidase'	'(o64411|pao_maize : 505.0) Polyamine oxidase precursor (EC 1.5.3.11) - Zea mays (Maize) & (at5g13700 : 395.0) Encodes a protein with polyamine oxidase activity. The mRNA of this gene is only expressed in very low amounts in the organs where it was detected (light-grown plants).; polyamine oxidase 1 (PAO1); FUNCTIONS IN: FAD binding, polyamine oxidase activity; INVOLVED IN: oxidation reduction; L…	8.5.2.1 'Polyamine metabolism.polyamine degradation.FAD-dependent polyamine oxidase activities.cytosolic polyamine oxidase (PAO1)' 'azfi_s0001.g000124' 'cytosolic polyamine oxidase (PAO1) (original description: none)' T
Azfi_s0010.g012034	338.011	9.20081	8.08273e-12	'not assigned.unknown'	' no hits & (original description: no original description)'	35.2 'not assigned.not annotated' 'azfi_s0010.g012034' ' no hits & (original description: none)' T
Azfi_s0803.g087558	67.92	9.15024	0.00474855	'not assigned.unknown'	' no hits & (original description: no original description)'	35.2 'not assigned.not annotated' 'azfi_s0803.g087558' ' no hits & (original description: none)' T
Azfi_s0015.g013916	231.01	8.9545	2.27002e-11	'not assigned.unknown'	' no hits & (original description: no original description)'	35.2 'not assigned.not annotated' 'azfi_s0015.g013916' ' no hits & (original description: none)' T
Azfi_s0198.g057421	438.497	8.47921	0.000173774	'not assigned.unknown'	' (original description: no original description)'	35.2 'not assigned.not annotated' 'azfi_s0198.g057421' ' no hits & (original description: none)' T
Azfi_s0017.g014512	3256.23	8.39181	5.88339e-05	'not assigned.unknown'	' no hits & (original description: no original description)'	35.2 'not assigned.not annotated' 'azfi_s0017.g014512' ' no hits & (original description: none)' T
Azfi_s0017.g014702	39.3609	8.36543	0.0133044	'not assigned.unknown'	'(at4g33590 : 224.0) unknown protein; BEST Arabidopsis thaliana protein match is: unknown protein (TAIR:AT4G33600.1); Has 126 Blast hits to 126 proteins in 35 species: Archae - 0; Bacteria - 12; Metazoa - 0; Fungi - 21; Plants - 62; Viruses - 0; Other Eukaryotes - 31 (source: NCBI BLink). & (reliability: 448.0) & (original description: no original description)'	35.2 'not assigned.not annotated' 'azfi_s0017.g014702' ' no hits & (original description: none)' T
Azfi_s0803.g087559	110.706	7.88192	9.85465e-10	'not assigned.unknown'	' no hits & (original description: no original description)'	35.2 'not assigned.not annotated' 'azfi_s0803.g087559' ' no hits & (original description: none)' T
Azfi_s0011.g012608	519.999	7.85818	0.000376114	'not assigned.unknown'	' no hits & (original description: no original description)'	35.2 'not assigned.not annotated' 'azfi_s0011.g012608' ' no hits & (original description: none)' T
Azfi_s0217.g058560	59.2607	7.84214	0.00143407	'not assigned.unknown'	' no hits & (original description: no original description)'	35.2 'not assigned.not annotated' 'azfi_s0217.g058560' ' no hits & (original description: none)' T
Azfi_s0059.g034588	148.354	7.65122	0.00537578	'not assigned.unknown'	' no hits & (original description: no original description)'	35.2 'not assigned.not annotated' 'azfi_s0059.g034588' ' no hits & (original description: none)' T
Azfi_s0221.g058704	21.6411	7.53866	0.000199476	'not assigned.unknown'	' no hits & (original description: no original description)'	24.2.6.1 'Solute transport.carrier-mediated transport.TOC superfamily.sugar efflux transporter (SWEET)' 'azfi_s0221.g058704' 'sugar efflux transporter (SWEET) (original description: none)' T
Azfi_s0221.g058706	52.7313	6.94724	2.04508e-05	'not assigned.unknown'	' no hits & (original description: no original description)'	35.2 'not assigned.not annotated' 'azfi_s0221.g058706' ' no hits & (original description: none)' T
Azfi_s0090.g042769	7.88857	6.21449	0.0231392	'not assigned.unknown'	'(at1g07280 : 172.0) Tetratricopeptide repeat (TPR)-like superfamily protein; FUNCTIONS IN: binding; INVOLVED IN: biological_process unknown; LOCATED IN: chloroplast; EXPRESSED IN: 21 plant structures; EXPRESSED DURING: 13 growth stages; CONTAINS InterPro DOMAIN/s: Tetratricopeptide-like helical (InterPro:IPR011990), Tetratricopeptide repeat-containing (InterPro:IPR013026); BEST Arabidopsis thali…	35.2 'not assigned.not annotated' 'azfi_s0090.g042769' ' no hits & (original description: none)' T
Azfi_s0003.g008073	67.5138	6.20832	0.00621131	'not assigned.unknown'	'(at1g47980 : 307.0) unknown protein; FUNCTIONS IN: molecular_function unknown; INVOLVED IN: biological_process unknown; LOCATED IN: endomembrane system; EXPRESSED IN: 6 plant structures; EXPRESSED DURING: 4 anthesis, F mature embryo stage, petal differentiation and expansion stage, E expanded cotyledon stage; BEST Arabidopsis thaliana protein match is: unknown protein (TAIR:AT3G62730.1); Has 169…	35.1 'not assigned.annotated' 'azfi_s0003.g008073' 'Desiccation-related protein PCC13-62 OS=Craterostigma plantagineum (sp|p22242|drpe_crapl : 277.0)' T
Azfi_s0018.g014883	26.5075	6.15888	0.000567829	'not assigned.unknown'	' no hits & (original description: no original description)'	35.2 'not assigned.not annotated' 'azfi_s0018.g014883' ' no hits & (original description: none)' T
Azfi_s0155.g053603	242.566	5.97463	0.00880317	'not assigned.unknown'	' (original description: no original description)'	9.2.2.7.1 'Secondary metabolism.phenolics.flavonoid biosynthesis.aurones.aureusidin synthase' 'azfi_s0155.g053603' 'aureusidin synthase (original description: none)' T
Azfi_s0006.g010377	275.431	5.21018	0.0231054	'not assigned.unknown'	'(at4g20050 : 363.0) Encodes a polygalacturonase that plays a direct role in degrading the pollen mother cell wall during microspore development.; QUARTET 3 (QRT3); FUNCTIONS IN: polygalacturonase activity; INVOLVED IN: microsporogenesis, pollen exine formation; LOCATED IN: endomembrane system; EXPRESSED IN: 16 plant structures; EXPRESSED DURING: 7 growth stages; CONTAINS InterPro DOMAIN/s: Pecti…	21.3.5.1.2 'Cell wall organisation.pectin.modification and degradation.polygalacturonase activities.polygalacturonase (QRT3)' 'azfi_s0006.g010377' 'polygalacturonase (QRT3) (original description: none)' T
Azfi_s0117.g046579	31.873	5.16778	5.48651e-05	'not assigned.unknown'	' (original description: no original description)'	35.2 'not assigned.not annotated' 'azfi_s0117.g046579' ' no hits & (original description: none)' T
Azfi_s0173.g055760	91.0808	4.5111	0.0354535	'not assigned.unknown'	' no hits & (original description: no original description)'	35.2 'not assigned.not annotated' 'azfi_s0173.g055760' ' no hits & (original description: none)' T
Azfi_s0560.g076940	24.1511	4.40952	0.00170885	'not assigned.unknown'	' no hits & (original description: no original description)'	35.2 'not assigned.not annotated' 'azfi_s0560.g076940' ' no hits & (original description: none)' T
Azfi_s0034.g025288	86.2026	4.2577	4.6865e-06	'not assigned.unknown'	' no hits & (original description: no original description)'	35.2 'not assigned.not annotated' 'azfi_s0034.g025288' ' no hits & (original description: none)' T
Azfi_s0745.g084813	98.6877	4.00834	9.18101e-07	'not assigned.unknown'	' no hits & (original description: no original description)'	11.10.2.2.1 'Phytohormone action.signalling peptides.CRP (cysteine-rich-peptide) category.STIG1-peptide activity.STIG1/GRI-precursor polypeptide' 'azfi_s0745.g084813' 'STIG1/GRI precursor polypeptide (original description: none)' T
Azfi_s0213.g058276	25.5665	3.94801	0.00375277	'not assigned.unknown'	no hits & (original description: no original description)'	35.2 'not assigned.not annotated' 'azfi_s0213.g058276' ' no hits & (original description: none)' T
Azfi_s0054.g033619	23.2259	3.67484	0.0478622	'not assigned.unknown'	' no hits & (original description: no original description)'	35.2 'not assigned.not annotated' 'azfi_s0054.g033619' ' no hits & (original description: none)' T
Azfi_s0001.g000720	61.72	3.6633	0.000116072	'not assigned.unknown'	' (original description: no original description)'	35.2 'not assigned.not annotated' 'azfi_s0001.g000720' ' no hits & (original description: none)' T
Azfi_s0022.g015947	31.9807	3.42667	0.0520434	'not assigned.unknown'	' no hits & (original description: no original description)'	35.2 'not assigned.not annotated' 'azfi_s0022.g015947' ' no hits & (original description: none)' T
Azfi_s0048.g030544	25.2553	3.34316	4.97011e-05	'not assigned.unknown'	' no hits & (original description: no original description)'	35.2 'not assigned.not annotated' 'azfi_s0048.g030544' ' no hits & (original description: none)' T
Azfi_s0159.g053927	47.872	3.27088	6.71342e-05	'not assigned.unknown'	' (original description: no original description)'	35.2 'not assigned.not annotated' 'azfi_s0159.g053927' ' no hits & (original description: none)' T
Azfi_s0001.g000721	22.3889	3.23844	0.0150452	'not assigned.unknown'	' no hits & (original description: no original description)'	35.2 'not assigned.not annotated' 'azfi_s0001.g000721' ' no hits & (original description: none)' T
Azfi_s0011.g012465	86.1	3.14916	3.99095e-06	'not assigned.unknown'	' (original description: no original description)'	35.2 'not assigned.not annotated' 'azfi_s0011.g012465' ' no hits & (original description: none)' T
Azfi_s0232.g059303	422.052	2.89193	3.9063e-05	'not assigned.unknown'	' no hits & (original description: no original description)'	35.2 'not assigned.not annotated' 'azfi_s0232.g059303' ' no hits & (original description: none)' T
Azfi_s0003.g007992	213.625	2.84266	2.46261e-08	'not assigned.unknown'	' no hits & (original description: no original description)'	35.2 'not assigned.not annotated' 'azfi_s0003.g007992' ' no hits & (original description: none)' T
Azfi_s0215.g058416	42.5361	2.8337	0.0455683	'not assigned.unknown'	' no hits & (original description: no original description)'	35.2 'not assigned.not annotated' 'azfi_s0215.g058416' ' no hits & (original description: none)' T
Azfi_s0045.g030076	72.888	2.71147	0.000272073	'not assigned.unknown'	'(gnl|cdd|70474 : 101.0) no description available & (at2g06255 : 90.5) ELF4-like 3 (ELF4-L3); CONTAINS InterPro DOMAIN/s: Protein of unknown function DUF1313 (InterPro:IPR009741); BEST Arabidopsis thaliana protein match is: ELF4-like 4 (TAIR:AT1G17455.2); Has 149 Blast hits to 148 proteins in 34 species: Archae - 0; Bacteria - 0; Metazoa - 0; Fungi - 0; Plants - 148; Viruses - 0; Other Eukaryotes…	27.1.6.3.3 'Multi-process regulation.circadian clock system.evening element regulation.Evening Complex (EC).component ELF4' 'azfi_s0045.g030076' 'component ELF4 of circadian clock Evening complex (EC) (original description: none)' T
Azfi_s0329.g065329	1142.71	2.52951	0.000141566	'not assigned.unknown'	' no hits & (original description: no original description)'	35.2 'not assigned.not annotated' 'azfi_s0329.g065329' ' no hits & (original description: none)' T
Azfi_s0009.g011799	281.647	2.5029	4.32095e-10	'not assigned.unknown'	' no hits & (original description: no original description)'	35.2 'not assigned.not annotated' 'azfi_s0009.g011799' ' no hits & (original description: none)' T
Azfi_s0160.g054059	141.564	2.4262	0.0329899	'not assigned.unknown'	'(at5g01750 : 116.0) Protein of unknown function (DUF567); FUNCTIONS IN: molecular_function unknown; INVOLVED IN: biological_process unknown; LOCATED IN: chloroplast; EXPRESSED IN: 23 plant structures; EXPRESSED DURING: 13 growth stages; CONTAINS InterPro DOMAIN/s: Protein of unknown function DUF567 (InterPro:IPR007612); BEST Arabidopsis thaliana protein match is: Protein of unknown function (DUF…	35.1 'not assigned.annotated' 'azfi_s0160.g054059' 'Protein LURP-one-related 15 OS=Arabidopsis thaliana (sp|q9lzx1|lor15_arath : 115.0)' T
Azfi_s0008.g011434	2029.33	2.40658	3.27331e-07	'not assigned.unknown'	' no hits & (original description: no original description)'	35.2 'not assigned.not annotated' 'azfi_s0008.g011434' ' no hits & (original description: none)' T
Azfi_s0099.g044075	448.774	2.34979	1.5456e-07	'not assigned.unknown'	' no hits & (original description: no original description)'	35.2 'not assigned.not annotated' 'azfi_s0099.g044075' ' no hits & (original description: none)' T
Azfi_s0147.g052999	66.3089	2.33674	0.0157958	'not assigned.unknown'	' no hits & (original description: no original description)'	35.2 'not assigned.not annotated' 'azfi_s0147.g052999' ' no hits & (original description: none)' T
Azfi_s0189.g056851	76.034	2.20747	0.0409752	'not assigned.unknown'	' no hits & (original description: no original description)'	35.2 'not assigned.not annotated' 'azfi_s0189.g056851' ' no hits & (original description: none)' T
Azfi_s0006.g010179	92.3028	2.13459	0.076862	'not assigned.unknown'	(at1g05577 : 107.0) CONTAINS InterPro DOMAIN/s: Protein of unknown function DUF966 (InterPro:IPR010369), Uncharacterised conserved protein UCP031043 (InterPro:IPR021182); BEST Arabidopsis thaliana protein match is: Domain of unknown function (DUF966) (TAIR:AT5G59790.1); Has 167 Blast hits to 166 proteins in 16 species: Archae - 0; Bacteria - 0; Metazoa - 0; Fungi - 0; Plants - 166; Viruses - 0; O…	35.1 'not assigned.annotated' 'azfi_s0006.g010179' 'Protein UPSTREAM OF FLC OS=Arabidopsis thaliana (sp|q9lx14|ufc_arath : 85.5)' T
Azfi_s0061.g034983	1476.2	2.1198	3.27331e-07	'not assigned.unknown'	' no hits & (original description: no original description)'	35.2 'not assigned.not annotated' 'azfi_s0061.g034983' ' no hits & (original description: none)' T
Azfi_s0073.g037164	282.39	2.07972	0.0031052	'not assigned.unknown'	' no hits & (original description: no original description)'	35.2 'not assigned.not annotated' 'azfi_s0073.g037164' ' no hits & (original description: none)' T
Azfi_s1769.g106720	31.0535	2.02608	0.0423222	'not assigned.unknown'	' no hits & (original description: no original description)'	35.2 'not assigned.not annotated' 'azfi_s1769.g106720' ' no hits & (original description: none)' T
Azfi_s0007.g010714	1504.26	1.94979	0.000183826	'not assigned.unknown'	' no hits & (original description: no original description)'	15.5.45 'RNA biosynthesis.transcriptional regulation.transcription factor (TIFY)' 'azfi_s0007.g010714' 'transcription factor (TIFY) (original description: none)' T
Azfi_s0051.g031445	50.9978	1.94055	0.0426502	'not assigned.unknown'	' no hits & (original description: no original description)'	35.2 'not assigned.not annotated' 'azfi_s0051.g031445' ' no hits & (original description: none)' T
Azfi_s0280.g062305	336.275	1.90258	0.0618577	'not assigned.unknown'	' no hits & (original description: no original description)'	35.2 'not assigned.not annotated' 'azfi_s0280.g062305' ' no hits & (original description: none)' T
Azfi_s0092.g043048	202.884	1.8552	0.00650596	'not assigned.unknown'	' no hits & (original description: no original description)'	35.2 'not assigned.not annotated' 'azfi_s0092.g043048' ' no hits & (original description: none)' T
Azfi_s0233.g059387	34.6676	1.82924	0.0550458	'not assigned.unknown'	' no hits & (original description: no original description)'	35.2 'not assigned.not annotated' 'azfi_s0233.g059387' ' no hits & (original description: none)' T
Azfi_s0242.g059826	64.5772	1.8142	0.0465	'not assigned.unknown'	'(at3g12060 : 289.0) Encodes a member of the TBL (TRICHOME BIREFRINGENCE-LIKE) gene family containing a plant-specific DUF231 (domain of unknown function) domain. TBL gene family has 46 members, two of which (TBR/AT5G06700 and TBL3/AT5G01360) have been shown to be involved in the synthesis and deposition of secondary wall cellulose, presumably by influencing the esterification state of pectic pol…	35.1 'not assigned.annotated' 'azfi_s0242.g059826' 'Protein trichome birefringence-like 1 OS=Arabidopsis thaliana (sp|q9lhl6|tbl1_arath : 289.0)' T
Azfi_s0574.g078063	370.073	1.75371	1.83368e-06	'not assigned.unknown'	' no hits & (original description: no original description)'	35.2 'not assigned.not annotated' 'azfi_s0574.g078063' ' no hits & (original description: none)' T
Azfi_s0038.g026271	605.906	1.63455	0.00199001	'not assigned.unknown'	' no hits & (original description: no original description)'	35.2 'not assigned.not annotated' 'azfi_s0038.g026271' ' no hits & (original description: none)' T
Azfi_s0084.g038972	622.812	1.62306	0.0386482	'not assigned.unknown'	' no hits & (original description: no original description)'	35.2 'not assigned.not annotated' 'azfi_s0084.g038972' ' no hits & (original description: none)' T
Azfi_s0004.g008881	265.123	1.61297	0.0113048	'not assigned.unknown'	' no hits & (original description: no original description)'	35.2 'not assigned.not annotated' 'azfi_s0004.g008881' ' no hits & (original description: none)' T
Azfi_s0292.g063418	196.684	1.60324	0.0802125	'not assigned.unknown'	' no hits & (original description: no original description)'	35.2 'not assigned.not annotated' 'azfi_s0292.g063418' ' no hits & (original description: none)' T
Azfi_s0168.g054590	111.074	1.55487	0.0427322	'not assigned.unknown'	' no hits & (original description: no original description)'	11.10.2.4.1 'Phytohormone action.signalling peptides.CRP (cysteine-rich-peptide) category.RALF/RALFL-peptide activity.RALF/RALFL-precursor polypeptide' 'azfi_s0168.g054590' 'RALF/RALFL precursor polypeptide (original description: none)' T
Azfi_s0010.g012335	83.1741	1.54528	0.0483595	'not assigned.unknown'	' no hits & (original description: no original description)'	35.2 'not assigned.not annotated' 'azfi_s0010.g012335' ' no hits & (original description: none)' T
Azfi_s0109.g045331	1435.76	1.51851	0.0138062	'not assigned.unknown'	' (original description: no original description)'	35.2 'not assigned.not annotated' 'azfi_s0109.g045331' ' no hits & (original description: none)' T
Azfi_s0014.g013503	1537.01	1.51585	0.0386482	'not assigned.unknown'	' no hits & (original description: no original description)'	15.5.15 'RNA biosynthesis.transcriptional regulation.transcription factor (C2H2-ZF)' 'azfi_s0014.g013503' 'C2H2 zinc finger transcription factor (original description: none)' T
Azfi_s0066.g036044	697.669	1.40898	0.000381027	'not assigned.unknown'	' no hits & (original description: no original description)'	15.5.39 'RNA biosynthesis.transcriptional regulation.transcription factor (BZR)' 'azfi_s0066.g036044' 'transcription factor (BZR) (original description: none)' T
Azfi_s0104.g044713	440.185	1.40776	0.0105484	'not assigned.unknown'	' no hits & (original description: no original description)'	35.2 'not assigned.not annotated' 'azfi_s0104.g044713' ' no hits & (original description: none)' T
Azfi_s0256.g060515	1296.17	1.37381	0.0133583	'not assigned.unknown'	'(at4g37420 : 308.0) Domain of unknown function (DUF23); CONTAINS InterPro DOMAIN/s: Protein of unknown function DUF23 (InterPro:IPR008166); BEST Arabidopsis thaliana protein match is: Domain of unknown function (DUF23) (TAIR:AT5G40720.1); Has 241 Blast hits to 241 proteins in 76 species: Archae - 0; Bacteria - 129; Metazoa - 0; Fungi - 0; Plants - 86; Viruses - 0; Other Eukaryotes - 26 (source: …	35.1 'not assigned.annotated' 'azfi_s0256.g060515' 'Glycosyltransferase family 92 protein RCOM_0530710 OS=Ricinus communis (sp|b9slr1|y231_ricco : 298.0)' T
Azfi_s0064.g035445	486.118	1.35598	0.0389114	'not assigned.unknown'	' (original description: no original description)'	35.2 'not assigned.not annotated' 'azfi_s0064.g035445' ' no hits & (original description: none)' T
Azfi_s0094.g043451	75.9151	1.32772	0.0920973	'not assigned.unknown'	' no hits & (original description: no original description)'	35.2 'not assigned.not annotated' 'azfi_s0094.g043451' ' no hits & (original description: none)' T
Azfi_s0054.g033686	373.446	1.31679	0.0786719	'not assigned.unknown'	' no hits & (original description: no original description)'	27.3.3 'Multi-process regulation.SnRK1-kinase regulatory system.SnRK1-interacting factor (FLZ)' 'azfi_s0054.g033686' 'SnRK1-interacting factor (FLZ) (original description: none)' T
Azfi_s0176.g056011	320.386	1.30084	0.0479136	'not assigned.unknown'	' no hits & (original description: no original description)'	35.2 'not assigned.not annotated' 'azfi_s0176.g056011' ' no hits & (original description: none)' T
Azfi_s0090.g042695	364.447	1.24159	0.0463111	'not assigned.unknown'	' no hits & (original description: no original description)'	35.2 'not assigned.not annotated' 'azfi_s0090.g042695' ' no hits & (original description: none)' T
Azfi_s0013.g013173	566.035	1.2315	0.0394864	'not assigned.unknown'	' no hits & (original description: no original description)'	35.2 'not assigned.not annotated' 'azfi_s0013.g013173' ' no hits & (original description: none)' T
Azfi_s0099.g044185	226.431	1.21142	0.0559784	'not assigned.unknown'	' no hits & (original description: no original description)'	35.2 'not assigned.not annotated' 'azfi_s0099.g044185' ' no hits & (original description: none)' T
Azfi_s0754.g085335	998.512	1.18392	0.0386482	'not assigned.unknown'	' no hits & (original description: no original description)'	20.4.3.3 'Cytoskeleton organisation.nuclear dynamics.nuclear shape determination.regulatory factor (NEAP)' 'azfi_s0754.g085335' 'regulatory factor (NEAP) nuclear shape determination (original description: none)' T
Azfi_s0051.g031355	787.188	1.1419	0.0993711	'not assigned.unknown'	' no hits & (original description: no original description)'	35.2 'not assigned.not annotated' 'azfi_s0051.g031355' ' no hits & (original description: none)' T
Azfi_s0008.g011366	1941.05	1.102	0.0409405	'not assigned.unknown'	' no hits & (original description: no original description)'	35.2 'not assigned.not annotated' 'azfi_s0008.g011366' ' no hits & (original description: none)' T
Azfi_s0186.g056696	295.223	1.09965	0.050066	'not assigned.unknown'	'(gnl|cdd|86287 : 280.0) no description available & (at3g52060 : 223.0) Core-2/I-branching beta-1,6-N-acetylglucosaminyltransferase family protein; FUNCTIONS IN: molecular_function unknown; INVOLVED IN: biological_process unknown; LOCATED IN: endomembrane system; EXPRESSED IN: 24 plant structures; EXPRESSED DURING: 14 growth stages; CONTAINS InterPro DOMAIN/s: Core-2/I-Branching enzyme (InterPro:…	35.1 'not assigned.annotated' 'azfi_s0186.g056696' 'no description available(sp|q65xs5|bc10_orysj : 108.0)' T
Azfi_s0114.g046142	2848.97	1.09701	0.0465	'not assigned.unknown'	' no hits & (original description: no original description)'	35.2 'not assigned.not annotated' 'azfi_s0114.g046142' ' no hits & (original description: none)' T
Azfi_s0004.g008851	1549.87	1.09322	0.0908577	'not assigned.unknown'	'(gnl|cdd|69161 : 159.0) no description available & (at4g16100 : 114.0) Protein of unknown function (DUF789); CONTAINS InterPro DOMAIN/s: Protein of unknown function DUF789 (InterPro:IPR008507); BEST Arabidopsis thaliana protein match is: Protein of unknown function (DUF789) (TAIR:AT5G49220.1); Has 347 Blast hits to 341 proteins in 24 species: Archae - 0; Bacteria - 0; Metazoa - 4; Fungi - 2; Pla…	35.2 'not assigned.not annotated' 'azfi_s0004.g008851' ' no hits & (original description: none)' T
Azfi_s0041.g026743	467.09	1.09317	0.0256112	'not assigned.unknown'	' no hits & (original description: no original description)'	35.2 'not assigned.not annotated' 'azfi_s0041.g026743' ' no hits & (original description: none)' T
Azfi_s0220.g058643	424.77	1.06896	0.0822925	'not assigned.unknown'	'(at5g19160 : 370.0) Encodes a member of the TBL (TRICHOME BIREFRINGENCE-LIKE) gene family containing a plant-specific DUF231 (domain of unknown function) domain. TBL gene family has 46 members, two of which (TBR/AT5G06700 and TBL3/AT5G01360) have been shown to be involved in the synthesis and deposition of secondary wall cellulose, presumably by influencing the esterification state of pectic pol…	35.1 'not assigned.annotated' 'azfi_s0220.g058643' 'Protein trichome birefringence-like 11 OS=Arabidopsis thaliana (sp|q5bpj0|tbl11_arath : 370.0)' T
Azfi_s0307.g063986	1015.42	1.04334	0.0238198	'not assigned.unknown'	' (original description: no original description)'	25.4.4.1 'Nutrient uptake.iron uptake.non-vascular plant-specific uptake.iron permease (FTR1)' 'azfi_s0307.g063986' 'iron permease (FTR1) (original description: none)' T
Azfi_s0032.g024862	1528.74	1.00601	0.06024	'not assigned.unknown'	' no hits & (original description: no original description)'	15.5.1.2 'RNA biosynthesis.transcriptional regulation.C2C2 transcription factor superfamily.transcription factor (BBX-CO)' 'azfi_s0032.g024862' 'transcription factor (BBX-CO) (original description: none)' T
Azfi_s0059.g034640	612.464	-1.19913	0.0775405	'not assigned.unknown'	'(at1g04200 : 443.0) FUNCTIONS IN: molecular_function unknown; INVOLVED IN: N-terminal protein myristoylation; LOCATED IN: cellular_component unknown; EXPRESSED IN: 22 plant structures; EXPRESSED DURING: 13 growth stages; CONTAINS InterPro DOMAIN/s: Dymeclin (InterPro:IPR019142); Has 395 Blast hits to 389 proteins in 117 species: Archae - 0; Bacteria - 0; Metazoa - 262; Fungi - 21; Plants - 68; V…	35.2 'not assigned.not annotated' 'azfi_s0059.g034640' ' no hits & (original description: none)' T
Azfi_s0060.g034788	80.1942	-1.63744	0.0268278	'not assigned.unknown'	' no hits & (original description: no original description)'	35.2 'not assigned.not annotated' 'azfi_s0060.g034788' ' no hits & (original description: none)' T
Azfi_s0073.g037121	92.4826	-1.83633	0.0863897	'not assigned.unknown'	' (original description: no original description)'	9.2.2.7.1 'Secondary metabolism.phenolics.flavonoid biosynthesis.aurones.aureusidin synthase' 'azfi_s0073.g037121' 'aureusidin synthase (original description: none)' T
Azfi_s0178.g056206	200.122	-1.89776	0.0981297	'not assigned.unknown'	' (original description: no original description)'	35.2 'not assigned.not annotated' 'azfi_s0178.g056206' ' no hits & (original description: none)' T
Azfi_s0132.g049212	32.3702	-1.93897	0.0920973	'not assigned.unknown'	' no hits & (original description: no original description)'	35.2 'not assigned.not annotated' 'azfi_s0132.g049212' ' no hits & (original description: none)' T
Azfi_s0045.g029763	158.502	-1.95925	0.0286093	'not assigned.unknown'	' no hits & (original description: no original description)'	23.3.1.3.2 'Protein translocation.endoplasmic reticulum.co-translational insertion system.Sec61 subcomplex.subunit beta' 'azfi_s0045.g029763' 'subunit beta of co-translational insertion system Sec61 subcomplex (original description: none)' T
Azfi_s0277.g061513	210.686	-2.00869	0.00132219	'not assigned.unknown'	'(at3g27320 : 464.0) alpha/beta-Hydrolases superfamily protein; FUNCTIONS IN: hydrolase activity; INVOLVED IN: metabolic process; EXPRESSED IN: 22 plant structures; EXPRESSED DURING: 13 growth stages; CONTAINS InterPro DOMAIN/s: Alpha/beta hydrolase fold-3 (InterPro:IPR013094); BEST Arabidopsis thaliana protein match is: carboxyesterase 16 (TAIR:AT5G14310.1); Has 35333 Blast hits to 34131 protein…	35.1 'not assigned.annotated' 'azfi_s0277.g061513' 'Probable carboxylesterase 11 OS=Arabidopsis thaliana (sp|q9lk21|cxe11_arath : 464.0)' T
Azfi_s0059.g034562	33.4807	-2.05627	0.0981297	'not assigned.unknown'	no hits & (original description: no original description)'	35.2 'not assigned.not annotated' 'azfi_s0059.g034562' ' no hits & (original description: none)' T
Azfi_s0454.g071306	49.0813	-2.17275	0.0350684	'not assigned.unknown'	' no hits & (original description: no original description)'	35.2 'not assigned.not annotated' 'azfi_s0454.g071306' ' no hits & (original description: none)' T
Azfi_s0362.g066903	549.778	-2.21199	0.00563979	'not assigned.unknown'	' no hits & (original description: no original description)'	35.2 'not assigned.not annotated' 'azfi_s0362.g066903' ' no hits & (original description: none)' T
Azfi_s0132.g049213	62.7368	-2.35071	0.00363492	'not assigned.unknown'	' no hits & (original description: no original description)'	15.5.32 'RNA biosynthesis.transcriptional regulation.transcription factor (bHLH)' 'azfi_s0132.g049213' 'transcription factor (bHLH) (original description: none)' T
Azfi_s0008.g011358	1166.56	-2.37076	0.00646118	'not assigned.unknown'	' no hits & (original description: no original description)'	35.2 'not assigned.not annotated' 'azfi_s0008.g011358' ' no hits & (original description: none)' T
Azfi_s2732.g112824	76.7183	-2.44983	0.00344872	'not assigned.unknown'	'(at2g20740 : 99.0) Tetraspanin family protein; BEST Arabidopsis thaliana protein match is: Tetraspanin family protein (TAIR:AT2G20230.1); Has 35333 Blast hits to 34131 proteins in 2444 species: Archae - 798; Bacteria - 22429; Metazoa - 974; Fungi - 991; Plants - 531; Viruses - 0; Other Eukaryotes - 9610 (source: NCBI BLink). & (reliability: 198.0) & (original description: no original description…	35.1 'not assigned.annotated' 'azfi_s2732.g112824' 'Tetraspanin-19 OS=Arabidopsis thaliana (sp|q940p5|tet19_arath : 99.0)' T
Azfi_s0912.g092376	28.9813	-2.53206	0.0255566	'not assigned.unknown'	'(at2g20740 : 99.0) Tetraspanin family protein; BEST Arabidopsis thaliana protein match is: Tetraspanin family protein (TAIR:AT2G20230.1); Has 35333 Blast hits to 34131 proteins in 2444 species: Archae - 798; Bacteria - 22429; Metazoa - 974; Fungi - 991; Plants - 531; Viruses - 0; Other Eukaryotes - 9610 (source: NCBI BLink). & (reliability: 198.0) & (original description: no original description…	35.1 'not assigned.annotated' 'azfi_s0912.g092376' 'Tetraspanin-19 OS=Arabidopsis thaliana (sp|q940p5|tet19_arath : 99.0)' T
Azfi_s0034.g025259	22.7193	-2.63376	0.0272071	'not assigned.unknown'	' no hits & (original description: no original description)'	35.2 'not assigned.not annotated' 'azfi_s0034.g025259' ' no hits & (original description: none)' T
Azfi_s0419.g069112	1033.77	-2.64256	0.00398878	'not assigned.unknown'	' no hits & (original description: no original description)'	35.2 'not assigned.not annotated' 'azfi_s0419.g069112' ' no hits & (original description: none)' T
Azfi_s0035.g025614	34.348	-2.71595	0.0455042	'not assigned.unknown'	' no hits & (original description: no original description)'	35.2 'not assigned.not annotated' 'azfi_s0035.g025614' ' no hits & (original description: none)' T
Azfi_s0004.g008231	60.1921	-3.31323	7.58424e-07	'not assigned.unknown'	' no hits & (original description: no original description)'	35.2 'not assigned.not annotated' 'azfi_s0004.g008231' ' no hits & (original description: none)' T
Azfi_s0027.g023749	20.6858	-3.32954	0.0268278	'not assigned.unknown'	' no hits & (original description: no original description)'	35.2 'not assigned.not annotated' 'azfi_s0027.g023749' ' no hits & (original description: none)' T
Azfi_s0010.g012031	345.659	-4.49334	0.00474855	'not assigned.unknown'	' no hits & (original description: no original description)'	35.2 'not assigned.not annotated' 'azfi_s0010.g012031' ' no hits & (original description: none)' T
Azfi_s0026.g023321	96.9981	1.36902	0.0961692	'not assigned.no ontology.pumilio/Puf RNA-binding domain-containing protein'	'(at5g56510 : 351.0) Encodes a member of the Arabidopsis Pumilio (APUM) proteins containing PUF domain (eight repeats of approximately 36 amino acids each). PUF proteins regulate both mRNA stability and translation through sequence-specific binding to the 3' UTR of target mRNA transcripts.; pumilio 12 (PUM12); FUNCTIONS IN: RNA binding, binding; LOCATED IN: nucleus, cytoplasm; EXPRESSED IN: 7 pla…	35.1 'not assigned.annotated' 'azfi_s0026.g023321' 'Pumilio homolog 12 OS=Arabidopsis thaliana (sp|q9lvc3|pum12_arath : 351.0)' T
Azfi_s0096.g043695	27.299	-2.4915	0.0499527	'not assigned.no ontology.pentatricopeptide (PPR) repeat-containing protein'	'(at3g09040 : 328.0) Pentatricopeptide repeat (PPR) superfamily protein; CONTAINS InterPro DOMAIN/s: Pentatricopeptide repeat (InterPro:IPR002885); BEST Arabidopsis thaliana protein match is: Pentatricopeptide repeat (PPR) superfamily protein (TAIR:AT4G13650.1); Has 73401 Blast hits to 14698 proteins in 289 species: Archae - 0; Bacteria - 19; Metazoa - 251; Fungi - 280; Plants - 71776; Viruses - …	35.1 'not assigned.annotated' 'azfi_s0096.g043695' 'Pentatricopeptide repeat-containing protein At3g09040, mitochondrial OS=Arabidopsis thaliana (sp|q9ss83|pp220_arath : 328.0)' T
Azfi_s0005.g009227	7.03071	-5.60675	0.0386482	not assigned.no ontology.pentatricopeptide (PPR) repeat-containing protein'	'(at5g27110 : 375.0) Tetratricopeptide repeat (TPR)-like superfamily protein; CONTAINS InterPro DOMAIN/s: Pentatricopeptide repeat (InterPro:IPR002885); BEST Arabidopsis thaliana protein match is: Pentatricopeptide repeat (PPR) superfamily protein (TAIR:AT4G18750.1); Has 1807 Blast hits to 1807 proteins in 277 species: Archae - 0; Bacteria - 0; Metazoa - 736; Fungi - 347; Plants - 385; Viruses - …	35.1 'not assigned.annotated' 'azfi_s0005.g009227' 'Pentatricopeptide repeat-containing protein At5g27110 OS=Arabidopsis thaliana (sp|o04659|pp398_arath : 375.0)' T
Azfi_s0388.g067612	1625.38	1.44491	0.0460735	'not assigned.no ontology.C2 domain-containing protein'	'(gnl|cdd|36248 : 86.1) no description available & (at1g63220 : 85.1) Calcium-dependent lipid-binding (CaLB domain) family protein; FUNCTIONS IN: molecular_function unknown; INVOLVED IN: biological_process unknown; LOCATED IN: cellular_component unknown; EXPRESSED IN: 24 plant structures; EXPRESSED DURING: 15 growth stages; CONTAINS InterPro DOMAIN/s: C2 membrane targeting protein (InterPro:IPR01…	35.1 'not assigned.annotated' 'azfi_s0388.g067612' 'no description available(sp|q9c8s6|pp16b_arath : 80.5)' T
Azfi_s0046.g030195	41.7819	7.11071	0.0736576	'not assigned.no ontology'	(at5g56170 : 112.0) LORELEI-LIKE-GPI-ANCHORED PROTEIN 1 (LLG1); BEST Arabidopsis thaliana protein match is: lorelei (TAIR:AT4G26466.1); Has 1807 Blast hits to 1807 proteins in 277 species: Archae - 0; Bacteria - 0; Metazoa - 736; Fungi - 347; Plants - 385; Viruses - 0; Other Eukaryotes - 339 (source: NCBI BLink). & (reliability: 224.0) & (original description: no original description)'	11.10.2.4.3 'Phytohormone action.signalling peptides.CRP (cysteine-rich-peptide) category.RALF/RALFL-peptide activity.receptor CrRLK1L chaperone (LLG)' 'azfi_s0046.g030195' 'receptor CrRLK1L chaperone (LLG) (original description: none)' T
Azfi_s0134.g049408	70.4223	2.28172	0.000618857	'not assigned.no ontology'	'(at5g57700 : 362.0) BNR/Asp-box repeat family protein; INVOLVED IN: biological_process unknown; LOCATED IN: cellular_component unknown; EXPRESSED IN: 23 plant structures; EXPRESSED DURING: 13 growth stages; CONTAINS InterPro DOMAIN/s: Neuraminidase (InterPro:IPR011040), BNR repeat (InterPro:IPR002860); Has 762 Blast hits to 754 proteins in 300 species: Archae - 6; Bacteria - 615; Metazoa - 0; Fu…	35.2 'not assigned.not annotated' 'azfi_s0134.g049408' ' no hits & (original description: none)' T
Azfi_s0011.g012620	822.312	1.685	0.000114453	'not assigned.no ontology'	'(at4g37470 : 209.0) alpha/beta-Hydrolases superfamily protein; CONTAINS InterPro DOMAIN/s: Alpha/beta hydrolase fold-1 (InterPro:IPR000073); BEST Arabidopsis thaliana protein match is: alpha/beta-Hydrolases superfamily protein (TAIR:AT3G03990.1); Has 8593 Blast hits to 8591 proteins in 1653 species: Archae - 86; Bacteria - 6869; Metazoa - 120; Fungi - 103; Plants - 302; Viruses - 19; Other Eukar…	35.1 'not assigned.annotated' 'azfi_s0011.g012620' 'Probable esterase D14L OS=Oryza sativa subsp. japonica (sp|q10j20|d14l_orysj : 212.0)' T
Azfi_s0104.g044720	1095.67	1.54155	0.0306448	'not assigned.no ontology'	'(at4g27460 : 172.0) Cystathionine beta-synthase (CBS) family protein; CONTAINS InterPro DOMAIN/s: Cystathionine beta-synthase, core (InterPro:IPR000644); BEST Arabidopsis thaliana protein match is: CBS domain-containing protein (TAIR:AT5G53750.1); Has 145 Blast hits to 145 proteins in 17 species: Archae - 0; Bacteria - 0; Metazoa - 1; Fungi - 0; Plants - 144; Viruses - 0; Other Eukaryotes - 0 (s…	35.1 'not assigned.annotated' 'azfi_s0104.g044720' 'CBS domain-containing protein CBSX5 OS=Arabidopsis thaliana (sp|q84wq5|cbsx5_arath : 172.0)' T
Azfi_s0094.g043399	475.437	1.04708	0.0192341	'not assigned.no ontology'	'(at5g11650 : 410.0) alpha/beta-Hydrolases superfamily protein; FUNCTIONS IN: hydrolase activity; LOCATED IN: chloroplast; EXPRESSED IN: 24 plant structures; EXPRESSED DURING: 15 growth stages; BEST Arabidopsis thaliana protein match is: alpha/beta-Hydrolases superfamily protein (TAIR:AT1G73480.1); Has 1807 Blast hits to 1807 proteins in 277 species: Archae - 0; Bacteria - 0; Metazoa - 736; Fungi…	35.1 'not assigned.annotated' 'azfi_s0094.g043399' 'Caffeoylshikimate esterase OS=Arabidopsis thaliana (sp|q9c942|cse_arath : 136.0)' T
Azfi_s0042.g026897	616.434	0.981971	0.0993711	'not assigned.no ontology'	'(at5g64440 : 193.0) AtFAAH (fatty acid amide hydrolase) modulates endogenous NAEs (N-Acylethanolamines) levels in plants by hydrolyzing NAEs to ethanolamine and their corresponding free fatty acids. NAE depletion likely participates in the regulation of plant growth.; fatty acid amide hydrolase (FAAH); FUNCTIONS IN: N-(long-chain-acyl)ethanolamine deacylase activity, amidase activity; INVOLVED I…	35.1 'not assigned.annotated' 'azfi_s0042.g026897' 'Fatty acid amide hydrolase OS=Arabidopsis thaliana (sp|q7xjj7|faah_arath : 193.0)' T
Azfi_s0004.g008598	71.4011	-2.64279	0.000298804	'not assigned.no ontology'	'(at2g46740 : 585.0) D-arabinono-1,4-lactone oxidase family protein; FUNCTIONS IN: oxidoreductase activity, D-arabinono-1,4-lactone oxidase activity, FAD binding, catalytic activity; INVOLVED IN: oxidation reduction; LOCATED IN: cell wall; EXPRESSED IN: leaf apex, root; CONTAINS InterPro DOMAIN/s: D-arabinono-1,4-lactone oxidase (InterPro:IPR007173), FAD-binding, type 2 (InterPro:IPR016166), Plan…	35.1 'not assigned.annotated' 'azfi_s0004.g008598' 'L-gulonolactone oxidase 5 OS=Arabidopsis thaliana (sp|o81030|gglo5_arath : 585.0)' T
Azfi_s0144.g051598	201.321	-1.3284	0.0386482	'N-metabolism.N-degradation.glutamate dehydrogenase'	'(q9lec8|dheb_nicpl : 638.0) Glutamate dehydrogenase B (EC 1.4.1.3) (GDH B) - Nicotiana plumbaginifolia (Leadwort-leaved tobacco) & (at5g18170 : 634.0) Encodes the 43 kDa alpha-subunit of the glutamate dehydrogenase with a putative mitochondrial transit polypeptide and NAD(H)- and alpha-ketoglutarate-binding domains. Mitochondrial localization confirmed by subcellular fractionation. Combines in s…	25.1.6.1 'Nutrient uptake.nitrogen assimilation.glutamate deamination.glutamate dehydrogenase' 'azfi_s0144.g051598' 'glutamate dehydrogenase (original description: none)' T
Azfi_s0048.g030424	316.782	-2.55732	0.000916884	'N-metabolism.ammonia metabolism.glutamate synthase.NADH dependent'	'(at5g53460 : 3278.0) NADH-dependent glutamate synthase; NADH-dependent glutamate synthase 1 (GLT1); CONTAINS InterPro DOMAIN/s: FAD-dependent pyridine nucleotide-disulphide oxidoreductase (InterPro:IPR013027), Glutamine amidotransferase, class-II (InterPro:IPR000583), Aldolase-type TIM barrel (InterPro:IPR013785), Glutamate synthase, alpha subunit, C-terminal (InterPro:IPR002489), Glutamate synt…	25.1.5.2.2 'Nutrient uptake.nitrogen assimilation.ammonium assimilation.glutamate synthase activities.NADH-dependent glutamate synthase' 'azfi_s0048.g030424' 'NADH-dependent glutamate synthase (original description: none)' T
Azfi_s0045.g029944	82.1796	10.4757	0.00116738	'misc.UDP glucosyl and glucoronyl transferases'	(at5g60700 : 879.0) glycosyltransferase family protein 2; BEST Arabidopsis thaliana protein match is: unknown protein (TAIR:AT5G12260.1); Has 216 Blast hits to 215 proteins in 74 species: Archae - 0; Bacteria - 15; Metazoa - 2; Fungi - 65; Plants - 77; Viruses - 0; Other Eukaryotes - 57 (source: NCBI BLink). & (reliability: 1758.0) & (original description: no original description)'	35.2 'not assigned.not annotated' 'azfi_s0045.g029944' ' no hits & (original description: none)' T
Azfi_s0063.g035410	81.9729	2.17619	0.0317297	'misc.UDP glucosyl and glucoronyl transferases'	'(at5g60700 : 926.0) glycosyltransferase family protein 2; BEST Arabidopsis thaliana protein match is: unknown protein (TAIR:AT5G12260.1); Has 216 Blast hits to 215 proteins in 74 species: Archae - 0; Bacteria - 15; Metazoa - 2; Fungi - 65; Plants - 77; Viruses - 0; Other Eukaryotes - 57 (source: NCBI BLink). & (reliability: 1852.0) & (original description: no original description)'	35.2 'not assigned.not annotated' 'azfi_s0063.g035410' ' no hits & (original description: none)' T
Azfi_s0485.g073395	2900.85	-2.36238	2.94944e-05	'misc.UDP glucosyl and glucoronyl transferases'	'(at5g60700 : 948.0) glycosyltransferase family protein 2; BEST Arabidopsis thaliana protein match is: unknown protein (TAIR:AT5G12260.1); Has 216 Blast hits to 215 proteins in 74 species: Archae - 0; Bacteria - 15; Metazoa - 2; Fungi - 65; Plants - 77; Viruses - 0; Other Eukaryotes - 57 (source: NCBI BLink). & (reliability: 1896.0) & (original description: no original description)'	35.2 'not assigned.not annotated' 'azfi_s0485.g073395' ' no hits & (original description: none)' T
Azfi_s2887.g113565	3.83974	6.03145	0.0734028	'misc.short chain dehydrogenase/reductase (SDR)'	'(at5g50700 : 280.0) Encodes a hydroxysteroid dehydrogenase HSD1. Two copies of HSD1 (At5g50600 and At5g50700) exist in the Arabidopsis genome as a result of an exact 33-kb duplication on chromosome 5 encompassing seven genes. There are five homologs of HSD1 in Arabidopsis (HSD2-At3g47350, HSD3-At3g47360, HSD4-At5g50590, HSD4-At5g50690 and HSD6-At5g50770; HSD4 has two copies due to the same gene …	5.9.4 'Lipid metabolism.lipid bodies-associated activities.steroleosin dehydrogenase (HSD/SLO)' 'azfi_s2887.g113565' 'steroleosin (original description: none)' T
Azfi_s0165.g054343	117.419	5.54922	0.0241774	'misc.short chain dehydrogenase/reductase (SDR)'	'(at5g61830 : 218.0) NAD(P)-binding Rossmann-fold superfamily protein; FUNCTIONS IN: oxidoreductase activity, binding, catalytic activity; INVOLVED IN: oxidation reduction, metabolic process; LOCATED IN: cellular_component unknown; EXPRESSED IN: 22 plant structures; EXPRESSED DURING: 13 growth stages; CONTAINS InterPro DOMAIN/s: NAD(P)-binding domain (InterPro:IPR016040), Glucose/ribitol dehydrog…	50.1.1 'Enzyme classification.EC_1 oxidoreductases.EC_1.1 oxidoreductase acting on CH-OH group of donor' 'azfi_s0165.g054343' 'Enzyme classification.EC_1 oxidoreductases.EC_1.1 oxidoreductase acting on CH-OH group of donor(50.1.1 : 478.8) & Short-chain dehydrogenase/reductase 2b OS=Arabidopsis thaliana (sp|q9zuh5|sdr2b_arath : 190.0) (original description: none)' T
Azfi_s0165.g054339	158.52	1.50471	0.00300796	'misc.short chain dehydrogenase/reductase (SDR)'	'(at5g61830 : 135.0) NAD(P)-binding Rossmann-fold superfamily protein; FUNCTIONS IN: oxidoreductase activity, binding, catalytic activity; INVOLVED IN: oxidation reduction, metabolic process; LOCATED IN: cellular_component unknown; EXPRESSED IN: 22 plant structures; EXPRESSED DURING: 13 growth stages; CONTAINS InterPro DOMAIN/s: NAD(P)-binding domain (InterPro:IPR016040), Glucose/ribitol dehydrog…	50.1.1 'Enzyme classification.EC_1 oxidoreductases.EC_1.1 oxidoreductase acting on CH-OH group of donor' 'azfi_s0165.g054339' 'Enzyme classification.EC_1 oxidoreductases.EC_1.1 oxidoreductase acting on CH-OH group of donor(50.1.1 : 138.8) & Salutaridine reductase OS=Papaver bracteatum (sp|a4uht7|salr_papbr : 126.0) (original description: none)' T
Azfi_s0004.g008528	134.452	6.74261	0.0440202	'misc.plastocyanin-like'	'(gnl|cdd|66026 : 103.0) no description available & (at1g79800 : 95.1) early nodulin-like protein 7 (ENODL7); FUNCTIONS IN: electron carrier activity, copper ion binding; LOCATED IN: anchored to membrane; EXPRESSED IN: 6 plant structures; EXPRESSED DURING: 4 anthesis, petal differentiation and expansion stage; CONTAINS InterPro DOMAIN/s: Plastocyanin-like (InterPro:IPR003245), Cupredoxin (InterPr…	35.1 'not assigned.annotated' 'azfi_s0004.g008528' 'Early nodulin-like protein 1 OS=Arabidopsis thaliana (sp|q9sk27|enl1_arath : 92.4)' T
Azfi_s0217.g058558	1827.81	1.43438	0.0432255	'misc.plastocyanin-like'	'(at3g20570 : 87.0) early nodulin-like protein 9 (ENODL9); FUNCTIONS IN: electron carrier activity, copper ion binding; LOCATED IN: anchored to membrane; EXPRESSED IN: 22 plant structures; EXPRESSED DURING: 13 growth stages; CONTAINS InterPro DOMAIN/s: Plastocyanin-like (InterPro:IPR003245), Cupredoxin (InterPro:IPR008972); BEST Arabidopsis thaliana protein match is: early nodulin-like protein 14…	35.2 'not assigned.not annotated' 'azfi_s0217.g058558' ' no hits & (original description: none)' T
Azfi_s0027.g023482	71.6605	7.84053	2.40292e-06	'misc.peroxidases'	'(gnl|cdd|29388 : 432.0) no description available & (at4g36430 : 321.0) Peroxidase superfamily protein; FUNCTIONS IN: peroxidase activity, heme binding; INVOLVED IN: response to other organism; LOCATED IN: cell wall; EXPRESSED IN: 8 plant structures; EXPRESSED DURING: 4 anthesis, C globular stage, 4 leaf senescence stage; CONTAINS InterPro DOMAIN/s: Haem peroxidase (InterPro:IPR010255), Plant per…	35.1 'not assigned.annotated' 'azfi_s0027.g023482' 'Peroxidase 49 OS=Arabidopsis thaliana (sp|o23237|per49_arath : 321.0)' T
Azfi_s0104.g044821	1292.58	1.20997	0.0923309	'misc.peroxidases'	'(gnl|cdd|29388 : 338.0) no description available & (at3g17070 : 255.0) Peroxidase family protein; FUNCTIONS IN: peroxidase activity, heme binding; INVOLVED IN: response to oxidative stress, oxidation reduction; LOCATED IN: endomembrane system; EXPRESSED IN: guard cell; CONTAINS InterPro DOMAIN/s: Haem peroxidase (InterPro:IPR010255), Plant peroxidase (InterPro:IPR000823), Haem peroxidase, plant/…	35.1 'not assigned.annotated' 'azfi_s0104.g044821' 'Peroxidase 29 OS=Arabidopsis thaliana (sp|q9lsp0|per29_arath : 255.0)' T
Azfi_s0098.g043949	793.253	1.17726	0.0281987	'misc.oxidases - copper, flavone etc'	'(q41001|bcp_pea : 102.0) Blue copper protein precursor - Pisum sativum (Garden pea) & (gnl|cdd|66026 : 99.6) no description available & (at3g27200 : 89.4) Cupredoxin superfamily protein; FUNCTIONS IN: electron carrier activity, copper ion binding; LOCATED IN: anchored to membrane; EXPRESSED IN: 22 plant structures; EXPRESSED DURING: 12 growth stages; CONTAINS InterPro DOMAIN/s: Plastocyanin-like…	35.1 'not assigned.annotated' 'azfi_s0098.g043949' 'Blue copper protein OS=Pisum sativum (sp|q41001|bcp_pea : 102.0)' T
Azfi_s0010.g012277	23.3498	-2.55376	0.0217242	'misc.glutathione S transferases'	'(gnl|cdd|35627 : 203.0) no description available & (p25317|gstxa_tobac : 166.0) Probable glutathione S-transferase parA (EC 2.5.1.18) (Auxin-regulated protein parA) (STR246C protein) - Nicotiana tabacum (Common tobacco) & (at1g78380 : 157.0) Encodes a glutathione transferase that is a member of Tau GST gene family. Expression is induced by drought stress, oxidative stress, and high doses of auxi…	18.8.1.4 'Protein modification.S-glutathionylation.glutathione S-transferase activities.class tau glutathione S-transferase' 'azfi_s0010.g012277' 'class tau glutathione S-transferase (original description: none)' T
Azfi_s0349.g066500	897.784	4.73639	0.00389022	'misc.gluco-, galacto- and mannosidases.glycosyl hydrolase family 5'	'(at1g13130 : 318.0) Cellulase (glycosyl hydrolase family 5) protein; FUNCTIONS IN: cation binding, hydrolase activity, hydrolyzing O-glycosyl compounds, catalytic activity; INVOLVED IN: carbohydrate metabolic process; LOCATED IN: endomembrane system; EXPRESSED IN: 8 plant structures; EXPRESSED DURING: 4 anthesis, C globular stage, F mature embryo stage, petal differentiation and expansion stage,…	35.1 'not assigned.annotated' 'azfi_s0349.g066500' 'no description available(sp|c0hla0|gh5fp_chaob : 337.0)' T
Azfi_s0016.g014311	25.6509	4.37343	0.00146596	'misc.GDSL-motif lipase'	'(at5g03610 : 229.0) GDSL-like Lipase/Acylhydrolase superfamily protein; FUNCTIONS IN: hydrolase activity, acting on ester bonds, carboxylesterase activity; INVOLVED IN: lipid metabolic process; LOCATED IN: endomembrane system; EXPRESSED IN: 22 plant structures; EXPRESSED DURING: 13 growth stages; CONTAINS InterPro DOMAIN/s: Lipase, GDSL (InterPro:IPR001087); BEST Arabidopsis thaliana protein mat…	35.1 'not assigned.annotated' 'azfi_s0016.g014311' 'GDSL esterase/lipase At5g03610 OS=Arabidopsis thaliana (sp|q9lzs7|gdl71_arath : 229.0)' T
Azfi_s0094.g043446	177.95	2.55616	3.7872e-05	'misc.GDSL-motif lipase'	'(gnl|cdd|58514 : 306.0) no description available & (at5g15720 : 218.0) Contains lipase signature motif and GDSL domain.; GDSL-motif lipase 7 (GLIP7); FUNCTIONS IN: lipase activity, carboxylesterase activity; INVOLVED IN: lipid metabolic process; LOCATED IN: endomembrane system; EXPRESSED IN: 7 plant structures; EXPRESSED DURING: 4 anthesis, C globular stage, petal differentiation and expansion s…	35.1 'not assigned.annotated' 'azfi_s0094.g043446' 'GDSL esterase/lipase 7 OS=Arabidopsis thaliana (sp|q8lfj9|glip7_arath : 218.0)' T
Azfi_s0068.g036441	50.3146	-3.56795	5.88339e-05	'misc.GDSL-motif lipase'	'(gnl|cdd|58514 : 150.0) no description available & (at1g28570 : 129.0) SGNH hydrolase-type esterase superfamily protein; FUNCTIONS IN: lipase activity, hydrolase activity, acting on ester bonds, carboxylesterase activity; INVOLVED IN: lipid metabolic process; LOCATED IN: endomembrane system; EXPRESSED IN: 22 plant structures; EXPRESSED DURING: 13 growth stages; CONTAINS InterPro DOMAIN/s: Lipase…	35.1 'not assigned.annotated' 'azfi_s0068.g036441' 'GDSL esterase/lipase At1g09390 OS=Arabidopsis thaliana (sp|o80522|gdl2_arath : 116.0)' T
Azfi_s0004.g008667	182.123	8.53367	0.00376281	'misc.cytochrome P450'	'(at1g01280 : 512.0) member of CYP703A CYP703A2 is expressed specifically in anthers of land plants, catalyzing the in-chain hydroxylation at the C-7 position of medium-chain saturated fatty acids (lauric acid in-chain hydroxylase) which is involved in pollen development (sporopollenin synthesis).; "cytochrome P450, family 703, subfamily A, polypeptide 2" (CYP703A2); FUNCTIONS IN: oxidoreductase …	21.8.1.6 'Cell wall organisation.sporopollenin.biosynthesis.medium-chain fatty acid hydroxylase' 'azfi_s0004.g008667' 'medium-chain fatty acid hydroxylase (original description: none)' T
Azfi_s0006.g009687	433.109	7.37406	0.000791768	'misc.cytochrome P450'	'(at1g69500 : 431.0) Encodes a cytochrome P450, designated CYP704B1. Expressed in the developing anthers. Essential for pollen exine development. Mutations in CYP704B1 result in impaired pollen walls that lack a normal exine layer and exhibit a characteristic striped surface, termed zebra phenotype. Heterologous expression of CYP704B1 in yeast cells demonstrated that it catalyzes omega-hydroxylat…	50.1.13 'Enzyme classification.EC_1 oxidoreductases.EC_1.14 oxidoreductase acting on paired donor with incorporation or reduction of molecular oxygen' 'azfi_s0006.g009687' 'Cytochrome P450 704C1 OS=Pinus taeda (sp|q50ek3|c04c1_pinta : 474.0) & Enzyme classification.EC_1 oxidoreductases.EC_1.14 oxidoreductase acting on paired donor with incorporation or reduction of molecular oxygen(50.1.13 : 114.…
Azfi_s0018.g014915	254.743	1.2743	0.0909161	'misc.cytochrome P450'	'(at5g38450 : 164.0) member of CYP709A; "cytochrome P450, family 735, subfamily A, polypeptide 1" (CYP735A1); FUNCTIONS IN: electron carrier activity, monooxygenase activity, iron ion binding, oxygen binding, heme binding; INVOLVED IN: oxidation reduction; LOCATED IN: endomembrane system; EXPRESSED IN: male gametophyte, root, pollen tube; EXPRESSED DURING: M germinated pollen stage; CONTAINS Inte…	50.1.13 'Enzyme classification.EC_1 oxidoreductases.EC_1.14 oxidoreductase acting on paired donor with incorporation or reduction of molecular oxygen' 'azfi_s0018.g014915' 'Cytokinin hydroxylase OS=Arabidopsis thaliana (sp|q9ff18|c7351_arath : 164.0) & Enzyme classification.EC_1 oxidoreductases.EC_1.14 oxidoreductase acting on paired donor with incorporation or reduction of molecular oxygen(50.1.…
Azfi_s0681.g082020	13.6352	-4.35311	0.0156272	'misc.cytochrome P450'	'(at5g23190 : 367.0) cytochrome P450 CYP86B1, nuclear gene for chloroplast product. CYP86B1 is a very long chain fatty acid hydroxylase specifically involved in polyester monomer biosynthesis during the course of plant development.; "cytochrome P450, family 86, subfamily B, polypeptide 1" (CYP86B1); FUNCTIONS IN: electron carrier activity, monooxygenase activity, iron ion binding, oxygen binding,…	50.1.13 'Enzyme classification.EC_1 oxidoreductases.EC_1.14 oxidoreductase acting on paired donor with incorporation or reduction of molecular oxygen' 'azfi_s0681.g082020' 'Cytochrome P450 86B1 OS=Arabidopsis thaliana (sp|q9fmy1|c86b1_arath : 367.0) & Enzyme classification.EC_1 oxidoreductases.EC_1.14 oxidoreductase acting on paired donor with incorporation or reduction of molecular oxygen(50.1.1…
Azfi_s0027.g023701	953.547	8.59732	4.31071e-05	'misc.acyl transferases'	(at1g65450 : 246.0) HXXXD-type acyl-transferase family protein; FUNCTIONS IN: transferase activity, transferring acyl groups other than amino-acyl groups, transferase activity; INVOLVED IN: biological_process unknown; LOCATED IN: cellular_component unknown; EXPRESSED IN: 19 plant structures; EXPRESSED DURING: 11 growth stages; CONTAINS InterPro DOMAIN/s: Transferase (InterPro:IPR003480); BEST Ara…	50.2.3 'Enzyme classification.EC_2 transferases.EC_2.3 acyltransferase' 'azfi_s0027.g023701' 'Omega-hydroxypalmitate O-feruloyl transferase OS=Arabidopsis thaliana (sp|q94cd1|hht1_arath : 235.0) & Enzyme classification.EC_2 transferases.EC_2.3 acyltransferase(50.2.3 : 29.9) (original description: none)' T
Azfi_s0248.g060140	527.02	8.32878	0.000116072	'misc.acyl transferases'	(at1g65450 : 297.0) HXXXD-type acyl-transferase family protein; FUNCTIONS IN: transferase activity, transferring acyl groups other than amino-acyl groups, transferase activity; INVOLVED IN: biological_process unknown; LOCATED IN: cellular_component unknown; EXPRESSED IN: 19 plant structures; EXPRESSED DURING: 11 growth stages; CONTAINS InterPro DOMAIN/s: Transferase (InterPro:IPR003480); BEST Ara…	50.2.3 'Enzyme classification.EC_2 transferases.EC_2.3 acyltransferase' 'azfi_s0248.g060140' 'Omega-hydroxypalmitate O-feruloyl transferase OS=Arabidopsis thaliana (sp|q94cd1|hht1_arath : 258.0) & Enzyme classification.EC_2 transferases.EC_2.3 acyltransferase(50.2.3 : 39.8) (original description: none)' T
Azfi_s0051.g031414	108.258	-1.30881	0.0719474	'minor CHO metabolism.myo-inositol.inositol phosphatase'	'(at1g65580 : 672.0) FRAGILE FIBER3 (FRA3); FUNCTIONS IN: inositol or phosphatidylinositol phosphatase activity; EXPRESSED IN: 23 plant structures; EXPRESSED DURING: 13 growth stages; CONTAINS InterPro DOMAIN/s: Inositol polyphosphate related phosphatase (InterPro:IPR000300), WD40 repeat-like-containing domain (InterPro:IPR011046), WD40/YVTN repeat-like-containing domain (InterPro:IPR015943), WD4…	27.5.4.2 'Multi-process regulation.phosphoinositide lipid regulatory system.inositol polyphosphate 5-phosphatase activities.type-II inositol-polyphosphate 5-phosphatase' 'azfi_s0051.g031414' 'type-II inositol-polyphosphate 5-phosphatase (original description: none)' T
Azfi_s0226.g058974	88.4391	7.85485	0.0948593	'metal handling.binding, chelation and storage'	'(at5g39160 : 109.0) RmlC-like cupins superfamily protein; FUNCTIONS IN: manganese ion binding, nutrient reservoir activity; INVOLVED IN: biological_process unknown; LOCATED IN: endomembrane system, apoplast; CONTAINS InterPro DOMAIN/s: Cupin, RmlC-type (InterPro:IPR011051), Cupin 1 (InterPro:IPR006045), Germin (InterPro:IPR001929), RmlC-like jelly roll fold (InterPro:IPR014710), Germin, manganes…	35.1 'not assigned.annotated' 'azfi_s0226.g058974' 'Germin-like protein 9-1 OS=Oryza sativa subsp. japonica (sp|q652q1|gl91_orysj : 128.0)' T
Azfi_s0228.g059064	325.555	1.52759	0.0465	'metal handling.binding, chelation and storage'	'(at3g62020 : 168.0) germin-like protein (GLP10); germin-like protein 10 (GLP10); FUNCTIONS IN: manganese ion binding, nutrient reservoir activity; INVOLVED IN: biological_process unknown; LOCATED IN: cell wall, plant-type cell wall; EXPRESSED IN: 19 plant structures; EXPRESSED DURING: 10 growth stages; CONTAINS InterPro DOMAIN/s: Cupin, RmlC-type (InterPro:IPR011051), Cupin 1 (InterPro:IPR006045…	35.1 'not assigned.annotated' 'azfi_s0228.g059064' 'Germin-like protein 8-10 OS=Oryza sativa subsp. japonica (sp|q6yz97|gl810_orysj : 169.0)' T
Azfi_s2668.g112549	130.157	1.4271	0.015298	'metal handling.binding, chelation and storage'	'(gnl|cdd|66715 : 195.0) no description available & (at5g04950 : 157.0) Encodes a nicotianamide synthase.; nicotianamine synthase 1 (NAS1); CONTAINS InterPro DOMAIN/s: Nicotianamine synthase (InterPro:IPR004298); BEST Arabidopsis thaliana protein match is: nicotianamine synthase 2 (TAIR:AT5G56080.1); Has 1807 Blast hits to 1807 proteins in 277 species: Archae - 0; Bacteria - 0; Metazoa - 736; Fun…	25.4.3.1.1 'Nutrient uptake.iron uptake.chelation-based strategy uptake.phytosiderophore biosynthesis.nicotianamine synthase' 'azfi_s2668.g112549' 'nicotianamine synthase (original description: none)' T
Azfi_s0228.g059066	226.378	1.33241	0.0159778	'metal handling.binding, chelation and storage'	'(at5g39150 : 173.0) RmlC-like cupins superfamily protein; FUNCTIONS IN: manganese ion binding, nutrient reservoir activity; INVOLVED IN: biological_process unknown; LOCATED IN: endomembrane system, apoplast; CONTAINS InterPro DOMAIN/s: Cupin, RmlC-type (InterPro:IPR011051), Cupin 1 (InterPro:IPR006045), RmlC-like jelly roll fold (InterPro:IPR014710), Germin (InterPro:IPR001929), Germin, manganes…	35.1 'not assigned.annotated' 'azfi_s0228.g059066' 'Germin-like protein 1-3 OS=Oryza sativa subsp. japonica (sp|q942a8|gl13_orysj : 176.0)' T
Azfi_s0681.g082023	315.052	1.26722	0.0231054	'metal handling.binding, chelation and storage'	'(gnl|cdd|66715 : 263.0) no description available & (at5g04950 : 215.0) Encodes a nicotianamide synthase.; nicotianamine synthase 1 (NAS1); CONTAINS InterPro DOMAIN/s: Nicotianamine synthase (InterPro:IPR004298); BEST Arabidopsis thaliana protein match is: nicotianamine synthase 2 (TAIR:AT5G56080.1); Has 1807 Blast hits to 1807 proteins in 277 species: Archae - 0; Bacteria - 0; Metazoa - 736; Fun…	25.4.3.1.1 'Nutrient uptake.iron uptake.chelation-based strategy uptake.phytosiderophore biosynthesis.nicotianamine synthase' 'azfi_s0681.g082023' 'nicotianamine synthase (original description: none)' T
Azfi_s0775.g086525	295.698	1.65854	7.57232e-05	'major CHO metabolism.degradation.starch.D enzyme'	'(at5g01260 : 92.0) Carbohydrate-binding-like fold; FUNCTIONS IN: carbohydrate binding, catalytic activity; INVOLVED IN: carbohydrate metabolic process; LOCATED IN: cellular_component unknown; EXPRESSED IN: 21 plant structures; EXPRESSED DURING: 13 growth stages; CONTAINS InterPro DOMAIN/s: Immunoglobulin-like fold (InterPro:IPR013783), Carbohydrate-binding-like fold (InterPro:IPR013784), Glycosi…	35.2 'not assigned.not annotated' 'azfi_s0775.g086525' ' no hits & (original description: none)' T
Azfi_s0079.g038415	462.476	7.92521	0.000473925	'lipid metabolism.Phospholipid synthesis'	'(at2g38110 : 342.0) Encodes a protein with glycerol-3-phosphate acyltransferase activity.; glycerol-3-phosphate acyltransferase 6 (GPAT6); CONTAINS InterPro DOMAIN/s: Phospholipid/glycerol acyltransferase (InterPro:IPR002123); BEST Arabidopsis thaliana protein match is: glycerol-3-phosphate acyltransferase 8 (TAIR:AT4G00400.1); Has 444 Blast hits to 431 proteins in 52 species: Archae - 0; Bacter…	35.1 'not assigned.annotated' 'azfi_s0079.g038415' 'no description available(sp|k7pey4|ram2_medtr : 348.0)' T
Azfi_s0013.g013319	1519.47	0.830828	0.0920973	'lipid metabolism.Phospholipid synthesis'	'(at2g38110 : 544.0) Encodes a protein with glycerol-3-phosphate acyltransferase activity.; glycerol-3-phosphate acyltransferase 6 (GPAT6); CONTAINS InterPro DOMAIN/s: Phospholipid/glycerol acyltransferase (InterPro:IPR002123); BEST Arabidopsis thaliana protein match is: glycerol-3-phosphate acyltransferase 8 (TAIR:AT4G00400.1); Has 444 Blast hits to 431 proteins in 52 species: Archae - 0; Bacter…	5.2.1.2.2 'Lipid metabolism.glycerolipid biosynthesis.phosphatidate.endoplasmic reticulum phosphatidate biosynthesis.glycerol-3-phosphate acyltransferase (GPAT4-8)' 'azfi_s0013.g013319' 'glycerol-3-phosphate acyltransferase (GPAT4-8) (original description: none)' T
Azfi_s0064.g035674	144.999	2.73863	0.00166483	'lipid metabolism.lipid degradation.lysophospholipases.glycerophosphodiester phosphodiesterase'	'(at5g58050 : 419.0) SHV3-like 4 (SVL4); FUNCTIONS IN: glycerophosphodiester phosphodiesterase activity, kinase activity; INVOLVED IN: glycerol metabolic process, lipid metabolic process; LOCATED IN: anchored to membrane; EXPRESSED IN: 7 plant structures; EXPRESSED DURING: L mature pollen stage, M germinated pollen stage, 4 anthesis, C globular stage, petal differentiation and expansion stage; CO…	35.1 'not assigned.annotated' 'azfi_s0064.g035674' 'Glycerophosphodiester phosphodiesterase GDPDL6 OS=Arabidopsis thaliana (sp|q9fgt9|gpdl6_arath : 419.0)' T
Azfi_s0291.g063352	551.038	-1.63791	0.0101981	'lipid metabolism.lipid degradation.lipases.triacylglycerol lipase'	'(at1g51440 : 249.0) Encodes a lipase that hydrolyzes phosphatidylcholine, glycolipids as well as triacylglycerols.; alpha/beta-Hydrolases superfamily protein; FUNCTIONS IN: galactolipase activity, triglyceride lipase activity, phospholipase A1 activity; INVOLVED IN: lipid metabolic process; LOCATED IN: chloroplast; EXPRESSED IN: 12 plant structures; EXPRESSED DURING: 4 anthesis, C globular stage…	5.7.2.1.1 'Lipid metabolism.lipid degradation.phospholipase activities.phospholipase A1 activities.phospholipase A1 (PC-PLA1)' 'azfi_s0291.g063352' 'phospholipase A1 (PC-PLA1) (original description: none)' T
Azfi_s0803.g087556	56.5106	7.27117	9.18101e-07	'lipid metabolism.lipid degradation.lipases'	'(gnl|cdd|58514 : 130.0) no description available & (at1g28640 : 121.0) GDSL-like Lipase/Acylhydrolase superfamily protein; FUNCTIONS IN: lipase activity, hydrolase activity, acting on ester bonds, carboxylesterase activity; INVOLVED IN: glycerol biosynthetic process, lipid metabolic process; LOCATED IN: endomembrane system; CONTAINS InterPro DOMAIN/s: Lipase, GDSL (InterPro:IPR001087); BEST Arab…	35.1 'not assigned.annotated' 'azfi_s0803.g087556' 'GDSL esterase/lipase At1g28640 OS=Arabidopsis thaliana (sp|p0c8z7|gdl91_arath : 121.0)' T
Azfi_s0104.g044813	132.785	11.1686	0.0101981	'lipid metabolism.FA synthesis and FA elongation.beta ketoacyl CoA synthase'	(at1g19440 : 444.0) Encodes KCS4, a member of the 3-ketoacyl-CoA synthase family involved in the biosynthesis of VLCFA (very long chain fatty acids).; 3-ketoacyl-CoA synthase 4 (KCS4); FUNCTIONS IN: transferase activity, transferring acyl groups other than amino-acyl groups, catalytic activity; INVOLVED IN: very long-chain fatty acid metabolic process, cuticle development; LOCATED IN: membrane; E…	5.1.6.1.1 'Lipid metabolism.fatty acid biosynthesis.endoplasmic reticulum-localized fatty acid elongase (FAE) system.fatty acid elongation complex.3-ketoacyl-CoA synthase (KCS)' 'azfi_s0104.g044813' '3-ketoacyl-CoA synthase (KCS) (original description: none)' T
Azfi_s0082.g038722	45.5557	7.02932	6.75294e-05	'lipid metabolism.FA synthesis and FA elongation.beta ketoacyl CoA synthase'	'(at1g01120 : 380.0) Encodes a condensing enzyme KCS1 (3-ketoacyl-CoA synthase 1) which is involved in the critical fatty acid elongation process in wax biosynthesis.; 3-ketoacyl-CoA synthase 1 (KCS1); FUNCTIONS IN: fatty acid elongase activity, acyltransferase activity; INVOLVED IN: in 7 processes; LOCATED IN: cytosolic ribosome, endoplasmic reticulum, membrane; EXPRESSED IN: 29 plant structures…	5.1.6.1.1 'Lipid metabolism.fatty acid biosynthesis.endoplasmic reticulum-localized fatty acid elongase (FAE) system.fatty acid elongation complex.3-ketoacyl-CoA synthase (KCS)' 'azfi_s0082.g038722' '3-ketoacyl-CoA synthase (KCS) (original description: none)' T
Azfi_s0132.g049256	2784.7	1.08964	0.00398878	'lipid metabolism.FA synthesis and FA elongation.beta ketoacyl CoA synthase'	'(at1g01120 : 405.0) Encodes a condensing enzyme KCS1 (3-ketoacyl-CoA synthase 1) which is involved in the critical fatty acid elongation process in wax biosynthesis.; 3-ketoacyl-CoA synthase 1 (KCS1); FUNCTIONS IN: fatty acid elongase activity, acyltransferase activity; INVOLVED IN: in 7 processes; LOCATED IN: cytosolic ribosome, endoplasmic reticulum, membrane; EXPRESSED IN: 29 plant structures…	5.1.6.1.1 'Lipid metabolism.fatty acid biosynthesis.endoplasmic reticulum-localized fatty acid elongase (FAE) system.fatty acid elongation complex.3-ketoacyl-CoA synthase (KCS)' 'azfi_s0132.g049256' '3-ketoacyl-CoA synthase (KCS) (original description: none)' T
Azfi_s0005.g009328	7.36965	-4.68824	0.0889276	'lipid metabolism.FA synthesis and FA elongation.beta ketoacyl CoA synthase'	(at1g19440 : 441.0) Encodes KCS4, a member of the 3-ketoacyl-CoA synthase family involved in the biosynthesis of VLCFA (very long chain fatty acids).; 3-ketoacyl-CoA synthase 4 (KCS4); FUNCTIONS IN: transferase activity, transferring acyl groups other than amino-acyl groups, catalytic activity; INVOLVED IN: very long-chain fatty acid metabolic process, cuticle development; LOCATED IN: membrane; E…	5.1.6.1.1 'Lipid metabolism.fatty acid biosynthesis.endoplasmic reticulum-localized fatty acid elongase (FAE) system.fatty acid elongation complex.3-ketoacyl-CoA synthase (KCS)' 'azfi_s0005.g009328' '3-ketoacyl-CoA synthase (KCS) (original description: none)' T
Azfi_s0035.g025709	5.99208	6.68805	0.0048189	'hormone metabolism.jasmonate.synthesis-degradation.lipoxygenase'	'(gnl|cdd|84680 : 745.0) no description available & (p14856|lox2_pea : 696.0) Seed lipoxygenase-2 (EC 1.13.11.12) - Pisum sativum (Garden pea) & (at1g17420 : 671.0) Lipoxygenase; lipoxygenase 3 (LOX3); FUNCTIONS IN: oxidoreductase activity, acting on single donors with incorporation of molecular oxygen, incorporation of two atoms of oxygen, lipoxygenase activity, iron ion binding, metal ion bindi…	50.1.12 'Enzyme classification.EC_1 oxidoreductases.EC_1.13 oxidoreductase acting on single donor with incorporation of molecular oxygen (oxygenase)' 'azfi_s0035.g025709' 'Enzyme classification.EC_1 oxidoreductases.EC_1.13 oxidoreductase acting on single donor with incorporation of molecular oxygen (oxygenase)(50.1.12 : 862.6) & Seed linoleate 9S-lipoxygenase-2 OS=Pisum sativum (sp|p14856|lox2_pe…
Azfi_s0032.g024974	44.9315	5.15438	6.75294e-05	'hormone metabolism.jasmonate.synthesis-degradation.lipoxygenase'	'(gnl|cdd|84680 : 675.0) no description available & (q7g794|lox3_orysa : 624.0) Putative lipoxygenase 3 (EC 1.13.11.12) - Oryza sativa (Rice) & (at1g17420 : 612.0) Lipoxygenase; lipoxygenase 3 (LOX3); FUNCTIONS IN: oxidoreductase activity, acting on single donors with incorporation of molecular oxygen, incorporation of two atoms of oxygen, lipoxygenase activity, iron ion binding, metal ion bindin…	50.1.12 'Enzyme classification.EC_1 oxidoreductases.EC_1.13 oxidoreductase acting on single donor with incorporation of molecular oxygen (oxygenase)' 'azfi_s0032.g024974' 'Enzyme classification.EC_1 oxidoreductases.EC_1.13 oxidoreductase acting on single donor with incorporation of molecular oxygen (oxygenase)(50.1.12 : 800.5) & Linoleate 9S-lipoxygenase A OS=Solanum lycopersicum (sp|p38415|loxa_…
Azfi_s0070.g036790	444.804	1.14362	0.0708681	'hormone metabolism.jasmonate.synthesis-degradation.lipoxygenase'	'(gnl|cdd|84680 : 746.0) no description available & (p37831|lox1_soltu : 712.0) Lipoxygenase 1 (EC 1.13.11.12) - Solanum tuberosum (Potato) & (at1g72520 : 668.0) PLAT/LH2 domain-containing lipoxygenase family protein; FUNCTIONS IN: oxidoreductase activity, acting on single donors with incorporation of molecular oxygen, incorporation of two atoms of oxygen, lipoxygenase activity, iron ion binding,…	50.1.12 'Enzyme classification.EC_1 oxidoreductases.EC_1.13 oxidoreductase acting on single donor with incorporation of molecular oxygen (oxygenase)' 'azfi_s0070.g036790' 'Enzyme classification.EC_1 oxidoreductases.EC_1.13 oxidoreductase acting on single donor with incorporation of molecular oxygen (oxygenase)(50.1.12 : 882.3) & Linoleate 9S-lipoxygenase 6 (Fragment) OS=Solanum tuberosum (sp|q412…
Azfi_s0410.g068495	17.1748	3.60242	0.0245675	'hormone metabolism.jasmonate.synthesis-degradation.12-Oxo-PDA-reductase'	'(at1g76680 : 487.0) Encodes a member of an alpha/beta barrel fold family of FMN-containing oxidoreductases. One of the closely related 12-oxophytodienoic acid reductases. This enzyme is not expected to participate in jasmonic acid biosynthesis because during in vitro assays, it shows very little activity with the naturally occurring OPDA isomer. Shows activity towards 2,4,6-trinitrotoluene. Expr…	50.1.3 'Enzyme classification.EC_1 oxidoreductases.EC_1.3 oxidoreductase acting on CH-CH group of donor' 'azfi_s0410.g068495' 'Enzyme classification.EC_1 oxidoreductases.EC_1.3 oxidoreductase acting on CH-CH group of donor(50.1.3 : 558.4) & 12-oxophytodienoate reductase 1 OS=Arabidopsis thaliana (sp|q8lah7|opr1_arath : 487.0) (original description: none)' T
Azfi_s0002.g001536	705.111	1.93557	0.000731629	'hormone metabolism.ethylene.signal transduction'	'(gnl|cdd|47695 : 102.0) no description available & (at3g20310 : 87.8) Encodes a member of the ERF (ethylene response factor) subfamily B-1 of ERF/AP2 transcription factor family (ATERF-7). The protein contains one AP2 domain. Phosphorylated by PKS3 in vitro. Involved in ABA-mediated responses. Acts as a repressor of GCC box├▒mediated transcription together with AtSin3 and HDA19.; ethylene respon…	15.5.7.1 'RNA biosynthesis.transcriptional regulation.AP2/ERF transcription factor superfamily.transcription factor (ERF)' 'azfi_s0002.g001536' 'transcription factor (ERF) (original description: none)' T
Azfi_s0015.g013996	240.91	-1.12051	0.0488547	'hormone metabolism.cytokinin.synthesis-degradation'	'(at1g22340 : 273.0) UDP-glucosyl transferase 85A7 (UGT85A7); FUNCTIONS IN: UDP-glycosyltransferase activity, transferase activity, transferring glycosyl groups, glucuronosyltransferase activity; INVOLVED IN: metabolic process; LOCATED IN: cellular_component unknown; EXPRESSED IN: 8 plant structures; CONTAINS InterPro DOMAIN/s: UDP-glucuronosyl/UDP-glucosyltransferase (InterPro:IPR002213); BEST A…	50.2.4 'Enzyme classification.EC_2 transferases.EC_2.4 glycosyltransferase' 'azfi_s0015.g013996' 'UDP-glycosyltransferase 85A7 OS=Arabidopsis thaliana (sp|q9lme8|u85a7_arath : 273.0) & Enzyme classification.EC_2 transferases.EC_2.4 glycosyltransferase(50.2.4 : 229.3) (original description: none)' T
Azfi_s0079.g038338	41.3355	-2.55703	0.0694155	'hormone metabolism.cytokinin.synthesis-degradation'	'(at1g22340 : 199.0) UDP-glucosyl transferase 85A7 (UGT85A7); FUNCTIONS IN: UDP-glycosyltransferase activity, transferase activity, transferring glycosyl groups, glucuronosyltransferase activity; INVOLVED IN: metabolic process; LOCATED IN: cellular_component unknown; EXPRESSED IN: 8 plant structures; CONTAINS InterPro DOMAIN/s: UDP-glucuronosyl/UDP-glucosyltransferase (InterPro:IPR002213); BEST A…	50.2.4 'Enzyme classification.EC_2 transferases.EC_2.4 glycosyltransferase' 'azfi_s0079.g038338' 'Enzyme classification.EC_2 transferases.EC_2.4 glycosyltransferase(50.2.4 : 212.6) & UDP-glycosyltransferase 85A7 OS=Arabidopsis thaliana (sp|q9lme8|u85a7_arath : 199.0) (original description: none)' T
Azfi_s0002.g001239	174.629	1.48588	0.034721	'hormone metabolism.brassinosteroid.synthesis-degradation.sterols.DWF7'	'(q9zt29|sc5d_tobac : 334.0) Delta(7)-sterol-C5(6)-desaturase (EC 1.3.3.-) (Delta-7-C-5 sterol desaturase) (Delta(7)-sterol-C5-desaturase) - Nicotiana tabacum (Common tobacco) & (at3g02580 : 330.0) Brassinosteroid biosynthetic enzyme, catalyzes delta7 sterol C-5 desaturation step. Mutant has dwarf phenotype.; sterol 1 (STE1); FUNCTIONS IN: C-5 sterol desaturase activity; INVOLVED IN: sterol biosy…	5.5.1.5 'Lipid metabolism.phytosterol biosynthesis.campesterol.delta7-sterol C-5 desaturase' 'azfi_s0002.g001239' 'delta7-sterol C-5 desaturase (original description: none)' T
Azfi_s0092.g043016	249.155	-2.18122	0.00396548	'hormone metabolism.brassinosteroid.synthesis-degradation.BRs.metabolic regulation'	'(at2g26710 : 391.0) Encodes a member of the cytochrome p450 family that serves as a control point between multiple photoreceptor systems and brassinosteroid signal transduction. Involved in brassinolide metabolism. Mediates response to a variety of light signals including hypocotyl elongation and cotyledon expansion.; PHYB ACTIVATION TAGGED SUPPRESSOR 1 (BAS1); FUNCTIONS IN: steroid hydroxylase …	50.1.13 'Enzyme classification.EC_1 oxidoreductases.EC_1.14 oxidoreductase acting on paired donor with incorporation or reduction of molecular oxygen' 'azfi_s0092.g043016' 'Cytochrome P450 734A1 OS=Arabidopsis thaliana (sp|o48786|c734a_arath : 391.0) & Enzyme classification.EC_1 oxidoreductases.EC_1.14 oxidoreductase acting on paired donor with incorporation or reduction of molecular oxygen(50.1.…
Azfi_s0011.g012610	3186.57	1.84157	0.00019513	'hormone metabolism.brassinosteroid.signal transduction.other'	'(at5g51550 : 330.0) EXORDIUM like 3 (EXL3); CONTAINS InterPro DOMAIN/s: Phosphate-induced protein 1 (InterPro:IPR006766); BEST Arabidopsis thaliana protein match is: EXORDIUM like 5 (TAIR:AT2G17230.1); Has 398 Blast hits to 397 proteins in 23 species: Archae - 0; Bacteria - 2; Metazoa - 0; Fungi - 0; Plants - 396; Viruses - 0; Other Eukaryotes - 0 (source: NCBI BLink). & (gnl|cdd|68252 : 311.0) …	35.1 'not assigned.annotated' 'azfi_s0011.g012610' 'Protein EXORDIUM-like 3 OS=Arabidopsis thaliana (sp|q9fhm9|exol3_arath : 330.0)' T
Azfi_s0087.g042304	1286.74	1.10148	0.00670134	'hormone metabolism.brassinosteroid.signal transduction.other'	'(at5g08130 : 102.0) Arabidopsis thaliana basic helix-loop-helix (bHLH) family protein involved in brassinosteroid signaling. It synergistically interacts with BES1 to bind to E box sequences (CANNTG).; BIM1; FUNCTIONS IN: protein binding, DNA binding, sequence-specific DNA binding transcription factor activity; INVOLVED IN: brassinosteroid mediated signaling pathway, regulation of transcription;…	15.5.32 'RNA biosynthesis.transcriptional regulation.transcription factor (bHLH)' 'azfi_s0087.g042304' 'transcription factor (bHLH) (original description: none)' T
Azfi_s0051.g031271	25.8744	3.62542	0.0876897	'hormone metabolism.auxin.induced-regulated-responsive-activated'	'(at2g34680 : 1411.0) isolated from differential screening of a cDNA library from auxin-treated root culture. sequence does not show homology to any known proteins and is predicted to be extracellular.; AUXIN-INDUCED IN ROOT CULTURES 9 (AIR9); INVOLVED IN: response to auxin stimulus, lateral root morphogenesis; LOCATED IN: plasma membrane; EXPRESSED IN: 23 plant structures; EXPRESSED DURING: 13 g…	13.4.2.5 'Cell cycle organisation.cytokinesis.cell-plate formation.cell plate maturation factor (AIR9)' 'azfi_s0051.g031271' 'cell plate maturation factor (AIR9) (original description: none)' T
Azfi_s0013.g013327	20.96	-3.57794	0.0777349	'hormone metabolism.abscisic acid.synthesis-degradation.synthesis.9-cis-epoxycarotenoid dioxygenase'	'(gnl|cdd|36499 : 192.0) no description available & (gnl|cdd|86222 : 180.0) no description available & (at4g19170 : 171.0) chloroplast-targeted member of a family of enzymes similar to nine-cis-epoxycarotenoid dioxygenase; nine-cis-epoxycarotenoid dioxygenase 4 (NCED4); LOCATED IN: chloroplast, plastoglobule; EXPRESSED IN: 16 plant structures; EXPRESSED DURING: 9 growth stages; CONTAINS InterPro …	35.1 'not assigned.annotated' 'azfi_s0013.g013327' '9-cis-epoxycarotenoid dioxygenase NCED3, chloroplastic OS=Oryza sativa subsp. japonica (sp|q5mbr5|nced3_orysj : 181.0)' T
Azfi_s0004.g008443	134.229	1.89421	0.00795589	'hormone metabolism.abscisic acid.synthesis-degradation.degradation.8-hydroxylase'	'(at5g45340 : 452.0) Encodes a protein with ABA 8'-hydroxylase activity; involved in ABA catabolism. Mutant analyses show that disruption in the gene results in more drought tolerance whereas overexpression results in increased transpiration rate and reduced drought tolerance. Gene involved in postgermination growth. Plant P450 CYP707A3, ABA 8'-hydroxylase, binds enantioselectively (+)-ABA but no…	50.1.13 'Enzyme classification.EC_1 oxidoreductases.EC_1.14 oxidoreductase acting on paired donor with incorporation or reduction of molecular oxygen' 'azfi_s0004.g008443' 'Enzyme classification.EC_1 oxidoreductases.EC_1.14 oxidoreductase acting on paired donor with incorporation or reduction of molecular oxygen(50.1.13 : 542.8) & Abscisic acid 8'-hydroxylase 3 OS=Arabidopsis thaliana (sp|q9fh76|…
Azfi_s0021.g015807	50.4951	1.97185	0.0644746	'gluconeogenesis / glyoxylate cycle.citrate synthase'	'(at3g58750 : 752.0) Encodes a peroxisomal citrate synthase that is expressed throughout seedling and shoot development.; citrate synthase 2 (CSY2); FUNCTIONS IN: citrate (SI)-synthase activity; INVOLVED IN: fatty acid beta-oxidation, tricarboxylic acid cycle; LOCATED IN: peroxisome; EXPRESSED IN: 25 plant structures; EXPRESSED DURING: 16 growth stages; CONTAINS InterPro DOMAIN/s: Citrate synthas…	5.7.3.6.1 'Lipid metabolism.lipid degradation.fatty acid degradation.glyoxylate cycle.citrate synthase' 'azfi_s0021.g015807' 'citrate synthase (original description: none)' T
Azfi_s0036.g025798	43.6751	-1.75307	0.0468085	'fermentation.aldehyde dehydrogenase'	'(gnl|cdd|37667 : 521.0) no description available & (at4g36250 : 439.0) Encodes a putative aldehyde dehydrogenase. The gene is not responsive to osmotic stress and is expressed constitutively at a low level in plantlets and root cultures.; aldehyde dehydrogenase 3F1 (ALDH3F1); FUNCTIONS IN: 3-chloroallyl aldehyde dehydrogenase activity, aldehyde dehydrogenase (NAD) activity; INVOLVED IN: cellular…	50.1.2 'Enzyme classification.EC_1 oxidoreductases.EC_1.2 oxidoreductase acting on aldehyde or oxo group of donor' 'azfi_s0036.g025798' 'Aldehyde dehydrogenase family 3 member F1 OS=Arabidopsis thaliana (sp|q70e96|al3f1_arath : 439.0) & Enzyme classification.EC_1 oxidoreductases.EC_1.2 oxidoreductase acting on aldehyde or oxo group of donor(50.1.2 : 299.9) (original description: none)' T
Azfi_s0051.g031416	28.9726	2.76846	0.0281987	'development.unspecified'	'(at3g51280 : 239.0) Tetratricopeptide repeat (TPR)-like superfamily protein; FUNCTIONS IN: binding; LOCATED IN: cellular_component unknown; EXPRESSED IN: 21 plant structures; EXPRESSED DURING: 12 growth stages; CONTAINS InterPro DOMAIN/s: Tetratricopeptide TPR-1 (InterPro:IPR001440), Tetratricopeptide-like helical (InterPro:IPR011990), Tetratricopeptide repeat-containing (InterPro:IPR013026), Te…	35.1 'not assigned.annotated' 'azfi_s0051.g031416' 'Protein POLLENLESS 3-LIKE 2 OS=Arabidopsis thaliana (sp|q9sd20|ms5l2_arath : 239.0)' T
Azfi_s0110.g045500	113.797	2.62742	0.0385796	'development.unspecified'	'(gnl|cdd|36836 : 96.1) no description available & (at5g62850 : 87.4) Encodes a protein that is expressed in vegetative cells of pollen.; VEGETATIVE CELL EXPRESSED1 (AtVEX1); INVOLVED IN: biological_process unknown; LOCATED IN: integral to membrane, membrane; EXPRESSED IN: 8 plant structures; EXPRESSED DURING: L mature pollen stage, M germinated pollen stage, 4 anthesis, petal differentiation and…	24.2.6.1 'Solute transport.carrier-mediated transport.TOC superfamily.sugar efflux transporter (SWEET)' 'azfi_s0110.g045500' 'sugar efflux transporter (SWEET) (original description: none)' T
Azfi_s0104.g044890	1165.9	2.47263	0.00054698	'development.unspecified'	'(gnl|cdd|36836 : 193.0) no description available & (at3g16690 : 157.0) Nodulin MtN3 family protein; INVOLVED IN: biological_process unknown; LOCATED IN: endomembrane system, integral to membrane, membrane; EXPRESSED IN: 18 plant structures; EXPRESSED DURING: 11 growth stages; CONTAINS InterPro DOMAIN/s: MtN3/saliva-related transmembrane protein, conserved region (InterPro:IPR018169), RAG1-activa…	24.2.6.1 'Solute transport.carrier-mediated transport.TOC superfamily.sugar efflux transporter (SWEET)' 'azfi_s0104.g044890' 'sugar efflux transporter (SWEET) (original description: none)' T
Azfi_s0001.g000436	237.589	1.25812	0.0335267	'development.unspecified'	'(at4g27760 : 335.0) Encodes an oxidoreductase required for vegetative shoot apex development. Mutants display disruptions in leaf positioning and meristem maintenance.; FOREVER YOUNG (FEY); FUNCTIONS IN: oxidoreductase activity, binding, catalytic activity; INVOLVED IN: multicellular organismal development, meristem maintenance; EXPRESSED IN: 21 plant structures; EXPRESSED DURING: 13 growth stag…	35.1 'not assigned.annotated' 'azfi_s0001.g000436' 'Dehydrogenase/reductase SDR family member FEY OS=Arabidopsis thaliana (sp|f4jjr8|fey_arath : 335.0)' T
Azfi_s0078.g038308	132.97	2.94454	0.00694437	'development.storage proteins'	'(p11828|glyg3_soybn : 136.0) Glycinin G3 precursor [Contains: Glycinin A subunit; Glycinin B subunit] - Glycine max (Soybean) & (at1g03890 : 107.0) RmlC-like cupins superfamily protein; FUNCTIONS IN: nutrient reservoir activity; INVOLVED IN: biological_process unknown; LOCATED IN: endomembrane system; EXPRESSED IN: leaf, seed; EXPRESSED DURING: seed development stages; CONTAINS InterPro DOMAIN/s…	35.1 'not assigned.annotated' 'azfi_s0078.g038308' 'Glutelin type-D 1 OS=Oryza sativa subsp. japonica (sp|q6k508|glud1_orysj : 140.0)' T
Azfi_s0045.g029739	36.4006	2.08461	0.0416788	'development.storage proteins'	'(at2g28680 : 149.0) RmlC-like cupins superfamily protein; FUNCTIONS IN: nutrient reservoir activity; INVOLVED IN: biological_process unknown; LOCATED IN: cellular_component unknown; EXPRESSED IN: petal, leaf whorl, sepal, male gametophyte, flower; EXPRESSED DURING: 4 anthesis, petal differentiation and expansion stage; CONTAINS InterPro DOMAIN/s: Cupin, RmlC-type (InterPro:IPR011051), Cupin 1 (I…	35.1 'not assigned.annotated' 'azfi_s0045.g029739' 'Glutelin type-D 1 OS=Oryza sativa subsp. japonica (sp|q6k508|glud1_orysj : 149.0)' T
Azfi_s0377.g067310	1295.21	-1.01224	0.092964	'Co-factor and vitamine metabolism.thiamine'	'(at2g29630 : 1036.0) thiaminC (THIC); CONTAINS InterPro DOMAIN/s: Thiamine biosynthesis protein ThiC (InterPro:IPR002817). & (gnl|cdd|82913 : 779.0) no description available & (reliability: 2072.0) & (original description: no original description)'	7.2.1.1 'Coenzyme metabolism.thiamine pyrophosphate biosynthesis.hydroxymethylpyrimidine diphosphate biosynthesis.hydroxymethylpyrimidine phosphate synthase (ThiC)' 'azfi_s0377.g067310' 'hydroxymethylpyrimidine phosphate synthase (ThiC) (original description: none)' T
Azfi_s0048.g030463	861.246	1.1767	0.0115129	'cell.vesicle transport'	'(at4g21450 : 184.0) PapD-like superfamily protein; FUNCTIONS IN: structural molecule activity; INVOLVED IN: biological_process unknown; EXPRESSED IN: 22 plant structures; EXPRESSED DURING: 13 growth stages; CONTAINS InterPro DOMAIN/s: PapD-like (InterPro:IPR008962), Major sperm protein (InterPro:IPR000535); BEST Arabidopsis thaliana protein match is: PapD-like superfamily protein (TAIR:AT4G05060…	35.1 'not assigned.annotated' 'azfi_s0048.g030463' 'Vesicle-associated protein 4-2 OS=Arabidopsis thaliana (sp|q8vyn2|vap42_arath : 184.0)' T
Azfi_s0207.g057915	106.252	-1.14236	0.0882756	'cell.organisation'	'(at4g05190 : 549.0) ATK5 encodes a kinesin protein involved in microtubule spindle morphogenesis. It acts as a minus-end directed motor as well as a plus-end tracking protein (+TIP). Localizes to mitotic spindle midzones and regions rich in growing plus-ends within phragmoplasts.; kinesin 5 (ATK5); FUNCTIONS IN: microtubule motor activity; INVOLVED IN: spindle assembly, microtubule cytoskeleton …	20.1.3.12 'Cytoskeleton organisation.microtubular network.Kinesin microtubule-based motor protein activities.motor protein (Kinesin-14)' 'azfi_s0207.g057915' 'motor protein (Kinesin-14) (original description: none)' T
Azfi_s0060.g034840	3576.39	1.07697	0.0873185	'cell.cycle'	'(at2g44740 : 150.0) cyclin p4;1 (CYCP4;1); CONTAINS InterPro DOMAIN/s: Negative regulatory factor PREG (InterPro:IPR012389), Cyclin-like (InterPro:IPR011028), Cyclin, N-terminal (InterPro:IPR006671), Cyclin (InterPro:IPR006670); BEST Arabidopsis thaliana protein match is: CYCLIN P4;2 (TAIR:AT5G61650.1); Has 1474 Blast hits to 1416 proteins in 218 species: Archae - 0; Bacteria - 18; Metazoa - 247…	13.1.1.1.7 'Cell cycle organisation.cell cycle control.cyclin-dependent regulation.cyclin activities.cyclin (CYCP)' 'azfi_s0060.g034840' 'cyclin (CYCP) (original description: none)' T
Azfi_s0048.g030460	496.023	1.17675	0.0124256	'cell wall.precursor synthesis.AXS'	'(at1g08200 : 603.0) Encodes a putative UDP-D-apiose/UPD-D-xylose synthetase.; UDP-D-apiose/UDP-D-xylose synthase 2 (AXS2); FUNCTIONS IN: UDP-glucuronate decarboxylase activity; INVOLVED IN: nucleotide-sugar biosynthetic process; LOCATED IN: apoplast, cytoplasm; EXPRESSED IN: fruit, guard cell, cultured cell, leaf; EXPRESSED DURING: seedling growth; CONTAINS InterPro DOMAIN/s: NAD-dependent epime…	3.13.5.2 'Carbohydrate metabolism.nucleotide sugar biosynthesis.UDP-D-xylose biosynthesis.UDP-D-apiose / UPD-D-xylose synthetase' 'azfi_s0048.g030460' 'UDP-D-apiose / UPD-D-xylose synthetase (original description: none)' T
Azfi_s0052.g031658	28.7993	6.1111	0.00055609	'cell wall.pectin*esterases.PME'	'(at5g19730 : 306.0) Pectin lyase-like superfamily protein; FUNCTIONS IN: pectinesterase activity; INVOLVED IN: cell wall modification; LOCATED IN: cell wall, plant-type cell wall, cytoplasm; EXPRESSED IN: 17 plant structures; EXPRESSED DURING: 8 growth stages; CONTAINS InterPro DOMAIN/s: Pectinesterase, active site (InterPro:IPR018040), Pectin lyase fold/virulence factor (InterPro:IPR011050), Pe…	21.3.1.2.1 'Cell wall organisation.pectin.homogalacturonan.modification and degradation.pectin methylesterase' 'azfi_s0052.g031658' 'pectin methylesterase (original description: none)' T
Azfi_s0472.g072937	28.8895	5.26205	6.02141e-05	'cell wall.pectin*esterases.PME'	'(gnl|cdd|85238 : 393.0) no description available & (at5g09760 : 312.0) Plant invertase/pectin methylesterase inhibitor superfamily; FUNCTIONS IN: enzyme inhibitor activity, pectinesterase activity; INVOLVED IN: cell wall modification; LOCATED IN: cell wall, chloroplast, plant-type cell wall; EXPRESSED IN: 23 plant structures; EXPRESSED DURING: 13 growth stages; CONTAINS InterPro DOMAIN/s: Pectin…	21.3.1.2.1 'Cell wall organisation.pectin.homogalacturonan.modification and degradation.pectin methylesterase' 'azfi_s0472.g072937' 'pectin methylesterase (original description: none)' T
Azfi_s0040.g026612	78.0442	2.20959	0.00295269	'cell wall.pectin*esterases.PME'	'(at5g19730 : 296.0) Pectin lyase-like superfamily protein; FUNCTIONS IN: pectinesterase activity; INVOLVED IN: cell wall modification; LOCATED IN: cell wall, plant-type cell wall, cytoplasm; EXPRESSED IN: 17 plant structures; EXPRESSED DURING: 8 growth stages; CONTAINS InterPro DOMAIN/s: Pectinesterase, active site (InterPro:IPR018040), Pectin lyase fold/virulence factor (InterPro:IPR011050), Pe…	21.3.1.2.1 'Cell wall organisation.pectin.homogalacturonan.modification and degradation.pectin methylesterase' 'azfi_s0040.g026612' 'pectin methylesterase (original description: none)' T
Azfi_s0188.g056807	1371.82	1.67844	0.0694155	'cell wall.pectin*esterases.PME'	'(at5g19730 : 293.0) Pectin lyase-like superfamily protein; FUNCTIONS IN: pectinesterase activity; INVOLVED IN: cell wall modification; LOCATED IN: cell wall, plant-type cell wall, cytoplasm; EXPRESSED IN: 17 plant structures; EXPRESSED DURING: 8 growth stages; CONTAINS InterPro DOMAIN/s: Pectinesterase, active site (InterPro:IPR018040), Pectin lyase fold/virulence factor (InterPro:IPR011050), Pe…	21.3.1.2.1 'Cell wall organisation.pectin.homogalacturonan.modification and degradation.pectin methylesterase' 'azfi_s0188.g056807' 'pectin methylesterase (original description: none)' T
Azfi_s0055.g033955	138.536	1.4077	0.0268278	'cell wall.pectin*esterases.PME'	'(at5g19730 : 322.0) Pectin lyase-like superfamily protein; FUNCTIONS IN: pectinesterase activity; INVOLVED IN: cell wall modification; LOCATED IN: cell wall, plant-type cell wall, cytoplasm; EXPRESSED IN: 17 plant structures; EXPRESSED DURING: 8 growth stages; CONTAINS InterPro DOMAIN/s: Pectinesterase, active site (InterPro:IPR018040), Pectin lyase fold/virulence factor (InterPro:IPR011050), Pe…	21.3.1.2.1 'Cell wall organisation.pectin.homogalacturonan.modification and degradation.pectin methylesterase' 'azfi_s0055.g033955' 'pectin methylesterase (original description: none)' T
Azfi_s0043.g027126	21.7558	8.57842	4.26741e-06	'cell wall.modification'	'(at3g55500 : 308.0) expansin-like protein. Naming convention from the Expansin Working Group (Kende et al, 2004. Plant Mol Bio). Involved in the formation of nematode-induced syncytia in roots of Arabidopsis thaliana.; expansin A16 (EXPA16); INVOLVED IN: plant-type cell wall modification involved in multidimensional cell growth, syncytium formation, unidimensional cell growth, plant-type cell wa…	21.4.2.1 'Cell wall organisation.cell wall proteins.expansin activities.alpha-class expansin' 'azfi_s0043.g027126' 'alpha-class expansin (original description: none)' T
Azfi_s0068.g036411	343.845	1.40565	0.0889276	'cell wall.modification'	'(at5g13870 : 292.0) EXGT-A4, endoxyloglucan transferase,; xyloglucan endotransglucosylase/hydrolase 5 (XTH5); FUNCTIONS IN: hydrolase activity, acting on glycosyl bonds, hydrolase activity, hydrolyzing O-glycosyl compounds, xyloglucan:xyloglucosyl transferase activity; INVOLVED IN: carbohydrate metabolic process, cellular glucan metabolic process; LOCATED IN: endomembrane system, cell wall, apop…	50.2.4 'Enzyme classification.EC_2 transferases.EC_2.4 glycosyltransferase' 'azfi_s0068.g036411' 'Probable xyloglucan endotransglucosylase/hydrolase protein 5 OS=Arabidopsis thaliana (sp|q9xiw1|xth5_arath : 292.0) & Enzyme classification.EC_2 transferases.EC_2.4 glycosyltransferase(50.2.4 : 286.6) (original description: none)' T
Azfi_s0345.g065799	14127.4	1.22932	0.0264532	'cell wall.modification'	'(gnl|cdd|29536 : 323.0) no description available & (at3g23730 : 305.0) xyloglucan endotransglucosylase/hydrolase 16 (XTH16); FUNCTIONS IN: hydrolase activity, acting on glycosyl bonds, hydrolase activity, hydrolyzing O-glycosyl compounds, xyloglucan:xyloglucosyl transferase activity; INVOLVED IN: carbohydrate metabolic process, cellular glucan metabolic process; LOCATED IN: endomembrane system, …	50.2.4 'Enzyme classification.EC_2 transferases.EC_2.4 glycosyltransferase' 'azfi_s0345.g065799' 'Enzyme classification.EC_2 transferases.EC_2.4 glycosyltransferase(50.2.4 : 320.2) & Probable xyloglucan endotransglucosylase/hydrolase protein 16 OS=Arabidopsis thaliana (sp|q8lg58|xth16_arath : 305.0) (original description: none)' T
Azfi_s1072.g096895	72.5856	-1.6326	0.0562786	'cell wall.hemicellulose synthesis'	'(gnl|cdd|66898 : 237.0) no description available & (at2g03220 : 222.0) member of Glycosyltransferase Family- 37; fucosyltransferase 1 (FT1); FUNCTIONS IN: transferase activity, transferring glycosyl groups, fucosyltransferase activity; INVOLVED IN: plant-type cell wall biogenesis, xyloglucan biosynthetic process; LOCATED IN: membrane; EXPRESSED IN: 23 plant structures; EXPRESSED DURING: 14 growt…	21.2.1.1.4 'Cell wall organisation.hemicellulose.xyloglucan.biosynthesis.GDP-fucose-dependent 1,2-alpha-fucosyltransferase' 'azfi_s1072.g096895' 'GDP-fucose-dependent 1,2-alpha-fucosyltransferase (original description: none)' T
Azfi_s0033.g025097	11.082	5.52678	0.0320821	'cell wall.degradation.pectate lyases and polygalacturonases'	'(at1g11920 : 402.0) Pectin lyase-like superfamily protein; FUNCTIONS IN: lyase activity, pectate lyase activity; INVOLVED IN: biological_process unknown; LOCATED IN: endomembrane system; EXPRESSED IN: flower; EXPRESSED DURING: petal differentiation and expansion stage; CONTAINS InterPro DOMAIN/s: Pectin lyase fold/virulence factor (InterPro:IPR011050), AmbAllergen (InterPro:IPR018082), Pectate l…	21.3.5.2 'Cell wall organisation.pectin.modification and degradation.pectate lyase' 'azfi_s0033.g025097' 'pectate lyase (original description: none)' T
Azfi_s0003.g007759	18.2932	2.7299	0.0264532	'cell wall.degradation.pectate lyases and polygalacturonases'	'(at1g30350 : 144.0) Pectin lyase-like superfamily protein; FUNCTIONS IN: lyase activity, pectate lyase activity; INVOLVED IN: biological_process unknown; LOCATED IN: endomembrane system; EXPRESSED IN: petal, leaf whorl, sepal, flower; EXPRESSED DURING: 4 anthesis, petal differentiation and expansion stage; CONTAINS InterPro DOMAIN/s: Pectin lyase fold/virulence factor (InterPro:IPR011050), AmbAl…	35.1 'not assigned.annotated' 'azfi_s0003.g007759' 'Probable pectate lyase 4 OS=Arabidopsis thaliana (sp|q9c8g4|ply4_arath : 144.0)' T
Azfi_s0120.g046802	336.108	2.24383	0.00211287	'cell wall.degradation.mannan-xylose-arabinose-fucose'	'(at3g19620 : 804.0) Glycosyl hydrolase family protein; FUNCTIONS IN: hydrolase activity, hydrolyzing O-glycosyl compounds; INVOLVED IN: carbohydrate metabolic process; LOCATED IN: cell wall; EXPRESSED IN: 14 plant structures; EXPRESSED DURING: LP.04 four leaves visible, 4 anthesis, LP.10 ten leaves visible, C globular stage, petal differentiation and expansion stage; CONTAINS InterPro DOMAIN/s: …	21.3.2.2.3.2 'Cell wall organisation.pectin.rhamnogalacturonan I.modification and degradation.alpha-L-arabinofuranosidase activities.bifunctional alpha-L-arabinofuranosidase and beta-D-xylosidase (BXL)' 'azfi_s0120.g046802' 'bifunctional alpha-L-arabinofuranosidase and beta-D-xylosidase (BXL) (original description: none)' T
Azfi_s0081.g038589	265.642	1.79285	0.00191782	'cell wall.degradation.mannan-xylose-arabinose-fucose'	'(gnl|cdd|29536 : 314.0) no description available & (p35694|bru1_soybn : 297.0) Brassinosteroid-regulated protein BRU1 precursor - Glycine max (Soybean) & (at4g14130 : 288.0) xyloglucan endotransglycosylase-related protein (XTR7); xyloglucan endotransglucosylase/hydrolase 15 (XTH15); FUNCTIONS IN: hydrolase activity, acting on glycosyl bonds, xyloglucan:xyloglucosyl transferase activity, hydrolas…	50.2.4 'Enzyme classification.EC_2 transferases.EC_2.4 glycosyltransferase' 'azfi_s0081.g038589' 'Enzyme classification.EC_2 transferases.EC_2.4 glycosyltransferase(50.2.4 : 312.1) & Xyloglucan endotransglucosylase/hydrolase 2 OS=Glycine max (sp|p35694|xth2_soybn : 297.0) (original description: none)' T
Azfi_s0061.g034878	762.713	-1.20674	0.0441702	'cell wall.degradation.mannan-xylose-arabinose-fucose'	'(at3g19620 : 787.0) Glycosyl hydrolase family protein; FUNCTIONS IN: hydrolase activity, hydrolyzing O-glycosyl compounds; INVOLVED IN: carbohydrate metabolic process; LOCATED IN: cell wall; EXPRESSED IN: 14 plant structures; EXPRESSED DURING: LP.04 four leaves visible, 4 anthesis, LP.10 ten leaves visible, C globular stage, petal differentiation and expansion stage; CONTAINS InterPro DOMAIN/s: …	21.3.2.2.3.2 'Cell wall organisation.pectin.rhamnogalacturonan I.modification and degradation.alpha-L-arabinofuranosidase activities.bifunctional alpha-L-arabinofuranosidase and beta-D-xylosidase (BXL)' 'azfi_s0061.g034878' 'bifunctional alpha-L-arabinofuranosidase and beta-D-xylosidase (BXL) (original description: none)' T
Azfi_s0114.g046029	604.064	1.83799	0.0176568	'cell wall.cell wall proteins.LRR'	'(at1g62440 : 306.0) encodes a paralog of LRX1 (LEUCINE-RICH REPEAT/EXTENSIN 1) which acts synergistically with LRX1 in root hair cell morphogenesis.; leucine-rich repeat/extensin 2 (LRX2); CONTAINS InterPro DOMAIN/s: Leucine-rich repeat-containing N-terminal domain, type 2 (InterPro:IPR013210), Leucine-rich repeat (InterPro:IPR001611); BEST Arabidopsis thaliana protein match is: leucine-rich rep…	21.4.1.3.2 'Cell wall organisation.cell wall proteins.hydroxyproline-rich glycoprotein activities.extensin activities.LRR-domain extensin' 'azfi_s0114.g046029' 'LRR-domain extensin (original description: none)' T
Azfi_s0003.g008051	7443.81	1.78795	1.75645e-06	'cell wall.cell wall proteins.LRR'	'(at4g13340 : 335.0) Leucine-rich repeat (LRR) family protein; FUNCTIONS IN: structural constituent of cell wall; LOCATED IN: cell wall, plant-type cell wall; EXPRESSED IN: 23 plant structures; EXPRESSED DURING: 13 growth stages; CONTAINS InterPro DOMAIN/s: Leucine-rich repeat-containing N-terminal domain, type 2 (InterPro:IPR013210); BEST Arabidopsis thaliana protein match is: Leucine-rich repea…	21.4.1.3.2 'Cell wall organisation.cell wall proteins.hydroxyproline-rich glycoprotein activities.extensin activities.LRR-domain extensin' 'azfi_s0003.g008051' 'LRR-domain extensin (original description: none)' T
Azfi_s0008.g011627	6887.29	1.42704	0.0343496	'cell wall.cell wall proteins.LRR'	'(at4g18670 : 366.0) Leucine-rich repeat (LRR) family protein; FUNCTIONS IN: structural constituent of cell wall; LOCATED IN: endomembrane system; EXPRESSED IN: 22 plant structures; EXPRESSED DURING: 12 growth stages; CONTAINS InterPro DOMAIN/s: Leucine-rich repeat-containing N-terminal domain, type 2 (InterPro:IPR013210); BEST Arabidopsis thaliana protein match is: Leucine-rich repeat (LRR) fami…	21.4.1.3.2 'Cell wall organisation.cell wall proteins.hydroxyproline-rich glycoprotein activities.extensin activities.LRR-domain extensin' 'azfi_s0008.g011627' 'LRR-domain extensin (original description: none)' T
Azfi_s0055.g034001	218.884	-1.96464	0.00127568	'amino acid metabolism.synthesis.aromatic aa.tryptophan.tryptophan synthase'	'(gnl|cdd|84120 : 722.0) no description available & (at5g38530 : 640.0) tryptophan synthase beta type 2 (TSBtype2); FUNCTIONS IN: pyridoxal phosphate binding, tryptophan synthase activity, catalytic activity; INVOLVED IN: tryptophan biosynthetic process, metabolic process; EXPRESSED IN: 21 plant structures; EXPRESSED DURING: 13 growth stages; CONTAINS InterPro DOMAIN/s: Pyridoxal phosphate-depend…	35.1 'not assigned.annotated' 'azfi_s0055.g034001' 'Tryptophan synthase beta chain 1, chloroplastic OS=Arabidopsis thaliana (sp|p14671|trpb1_arath : 119.0)' T
Azfi_s0123.g048377	411.868	-0.932344	0.0777349	'amino acid metabolism.misc'	'(at1g76990 : 414.0) ACT domain repeat 3 (ACR3); FUNCTIONS IN: amino acid binding; INVOLVED IN: nitrogen compound metabolic process, metabolic process; LOCATED IN: cytosol; EXPRESSED IN: 22 plant structures; EXPRESSED DURING: 13 growth stages; CONTAINS InterPro DOMAIN/s: Protein-PII uridylyltransferase (InterPro:IPR010043), Amino acid-binding ACT (InterPro:IPR002912); BEST Arabidopsis thaliana pr…	35.1 'not assigned.annotated' 'azfi_s0123.g048377' 'ACT domain-containing protein ACR3 OS=Arabidopsis thaliana (sp|o49285|acr3_arath : 414.0)' T

## Sheet: A.filiculoides chloroplast
A. filiculoides gene	baseMean	log2FoldChange	lfcSE	stat	pvalue	padj
rpoA	1283.75	1.28201	0.275898	4.64667	3.37339e-06	0.000286738
ycf2	141.335	2.93041	0.7073	4.1431	3.4265e-05	0.00145626
chlB	1179.78	0.601152	0.182048	3.30217	0.000959415	0.0271834
rps2	3229.56	-0.499244	0.15542	-3.21222	0.00131713	0.027989
psbD	18651.5	-0.721406	0.252865	-2.85293	0.00433181	0.0736407
ndhI	1317.2	0.468983	0.175536	2.67173	0.00754622	0.104498
ycf12	832.632	0.795674	0.302845	2.62733	0.00860575	0.104498

## Sheet: N.azollae
N.azollae gene #	baseMean	log2FoldChange	padj	locus	NC_014248.1 REFSEQ ANNOTATION 08/26/2019
2352	804.814	4.60264	0.0987957	AAZO_RS11245	anion transporter, pseudo partial start
221	14.4933	4.23621	0.0987957	AAZO_RS01135	nucleoside deaminase, pseudo frameshift internal stop
2672	31.3463	4.23392	0.000897329	AAZO_RS12735	Tn3 family transposase
1980	1926.06	3.88838	0.0388348	AAZO_RS29605	hypothetical protein
1055	1378.87	3.80788	0.0310075	AAZO_RS05120	adenylate/guanylate cyclase domain-containing protein, pseudo frameshift internal stop
2061	568.561	3.78481	0.0987957	AAZO_RS09850	chromosomal replication initiator protein DnaA, pseudo framshift internal stop
2753	31.7659	3.66057	0.0310075	AAZO_RS30290	IS1634 family transposase, pseudo frameshifted; internal stop
4472	70.8086	3.61363	5.58173e-05	AAZO_RS21445	tRNA-Leu
1926	97.1589	3.53492	0.000107827	AAZO_RS09245	tetratricopeptide repeat protein, pseudo internal stop
2769	17.367	3.44031	0.0987957	AAZO_RS32800	IS630 family transposase, pseudo frameshift internal stop
1119	111.601	3.41552	0.000479818	galT	galT, pseudo partial start
1394	2355.21	3.41288	5.44657e-06	AAZO_RS06730	TrkA family potassium uptake protein
890	1697.49	3.37868	2.96859e-07	AAZO_RS32695	hypothetical protein
497	41.871	3.35807	0.00352527	AAZO_RS02465	bifunctional cobalt-precorrin-7 (C(5))-methyltransferase/cobalt-precorrin-6B (C(15))-methyltransferase (?pseudo Vit B12 biosynthesis)
4915	32.9595	2.99537	0.0252548	AAZO_RS23550	hypothetical protein
3688	152.756	2.84316	0.00211879	AAZO_RS17630	#N/A
2371	334.364	2.79914	0.00176517	AAZO_RS11335	hypothetical protein
2880	163.02	2.72592	0.0121822	AAZO_RS13745	homoserine kinase
2534	2360.71	2.66474	0.00257983	AAZO_RS12075	MFS transporter
1317	71.0546	2.62454	0.0372605	AAZO_RS06365	DUF1838 domain-containing protein
3096	34.3819	2.599	0.0958605	AAZO_RS30630	IS5 family transposase
3996	1032.29	2.52555	0.000250798	AAZO_RS19125	ABC transporter permease
1493	96.9453	2.46802	0.0145477	AAZO_RS07170	exopolysaccharide biosynthesis protein, pseudo frameshifted
1796	437.694	2.25782	0.00257983	AAZO_RS08620	CPBP family intramembrane metalloprotease
1684	4348.18	2.25672	2.5971e-06	AAZO_RS08090	hypothetical protein
4367	145.872	2.21396	0.0405501	AAZO_RS20935	ribose-5-phosphate isomerase RpiA
434	38.0005	2.14302	0.0987957	AAZO_RS02145	diguanylate cyclase, pseudo internal stop
5170	46.3636	1.80889	0.0987957	AAZO_RS24820	glycosyltransferase family 4 protein
3992	423.128	1.74798	0.0252548	AAZO_RS19105	DUF4327 family protein
3321	15397	1.52257	0.00298902	rna39	ssrA
2588	98.9765	1.48656	0.0252548	AAZO_RS12335	hypothetical protein
817	88.5111	1.35988	0.0987957	psbA	psbA
3448	886.643	1.30237	0.0678482	AAZO_RS16480	hypothetical protein
2369	139.099	0.945088	0.115566	cas6	cas6
4868	1095.89	0.84127	0.0959901	AAZO_RS23320	30S ribosomal protein S6
4068	743.721	0.767869	0.0987957	AAZO_RS19455	HAMP domain-containing histidine kinase
3256	288.982	-0.956998	0.0978944	AAZO_RS15550	preprotein translocase subunit SecA
4108	3011.53	-0.964649	0.0947547	AAZO_RS19650	MBL fold metallo-hydrolase
5059	205.716	-0.97704	0.0610322	ptsP	ptsP
351	536.679	-0.983259	0.0667214	ilvD	ilvD
5184	367.653	-0.989026	0.0987957	AAZO_RS24880	ATP-dependent zinc metalloprotease FtsH
3466	1444.29	-1.0821	0.0372605	AAZO_RS16570	HEAT repeat domain-containing protein
1160	859.084	-1.08712	0.0383715	AAZO_RS05635	MBL fold metallo-hydrolase
4002	909.363	-1.10293	0.036591	chlP	chlP
2450	1119.05	-1.13697	0.0353357	AAZO_RS11690	PDZ domain-containing protein
2569	258.935	-1.14648	0.115159	rpsE	rpsE
786	176.242	-1.17681	0.0987957	AAZO_RS03850	cysteine desulfurase
3463	1587.57	-1.18739	0.0016611	AAZO_RS16555	phycobilisome rod-core linker polypeptide CpcG2
3467	159.347	-1.21596	0.0471124	AAZO_RS16575	photosystem I reaction center subunit XII
568	317.188	-1.2292	0.0289171	AAZO_RS02795	PEP-CTERM sorting domain-containing protein
1904	112.556	-1.3947	0.0628292	AAZO_RS09135	aminoacyl-tRNA hydrolase
4107	488.415	-1.4195	0.0667214	AAZO_RS19645	flavin oxidoreductase
1879	218.55	-1.42235	0.0884084	AAZO_RS09015	imidazole glycerol phosphate synthase subunit HisF
4654	977.582	-1.44636	0.0310075	AAZO_RS22360	DUF2382 domain-containing protein
559	77.5311	-1.50587	0.0162369	AAZO_RS02750	hypothetical protein
4653	225.753	-1.51556	0.0958313	AAZO_RS22355	DUF2382 domain-containing protein
1766	155.849	-1.57597	0.00211879	AAZO_RS08485	multicopper oxidase domain-containing protein
5156	1984.3	-1.65622	0.0977927	AAZO_RS24750	hypothetical protein
4977	83.16	-1.77464	0.0310075	AAZO_RS23845	thioredoxin family protein
5107	588.972	-1.77846	0.00444906	AAZO_RS24530	hypothetical protein
4216	246.774	-1.89201	0.0861778	AAZO_RS20175	pentapeptide repeat-containing protein
3396	42.8355	-2.18994	0.00636531	AAZO_RS16210	hypothetical protein
910	263.088	-2.19444	0.00321389	AAZO_RS04455	hypothetical protein
1855	80.4055	-2.42832	0.0373236	AAZO_RS08900	YqaE/Pmp3 family membrane protein
4911	51.8096	-2.82948	0.0405501	AAZO_RS23530	DUF3007 family protein
1763	25.3046	-2.88142	0.0310075	AAZO_RS08470	transposase, pseudo Stop
2892	27.7742	-4.85774	0.00703309	AAZO_RS13810	rRNA-16S ribosomal RNA
